# Supplementary material for: Dichlorido[2-(pyridin-2-yl)-N-(pyridin-2-yl­methyl­idene)ethanamine-κ3 N,N′,N′′]manganese(II) monohydrate
Source: Acta Crystallogr Sect E Struct Rep Online. 2012 Sep 8;68(Pt 10):m1250. doi: 10.1107/S1600536812037877 (PMC3470139; doi:10.1107/S1600536812037877)
Supplement: Supplementary file 1 [file e-68-m1250-sup1.cif]

##############################################################################
#                                                                            #
# This CIF contains the data in a paper accepted for publication in          #
# Acta Crystallographica Section E. It conforms to the requirements of       #
# Notes for Authors for Acta Crystallographica Section E, and has been       #
# peer reviewed under the auspices of the IUCr Commission on Journals.       #
#                                                                            #
# Full details of the Crystallographic Information File format               #
# are given in the paper "The Crystallographic Information File (CIF):       #
# a New Standard Archive File for Crystallography" by S. R. Hall, F. H.      #
# Allen and I. D. Brown [Acta Cryst. (1991), A47, 655-685].                  #
#                                                                            #
# The current version of the core CIF dictionary is obtainable from          #
# ftp://ftp.iucr.org/pub/cif_core.dic.                                       #
#                                                                            #
# Software is freely available for graphical display of the structure(s)     #
# in this CIF. For information consult the CIF software page                 #
# http://www.iucr.org/resources/cif/software.                                #
#                                                                            #
# This file may be used for bona fide research purposes within the           #
# scientific community so long as proper attribution is given to the journal # 
# article from which it was obtained.                                        #
#                                                                            #
##############################################################################
data_I
_audit_creation_method     SHELXL-97
_chemical_name_systematic
;
Dichlorido[2-(pyridin-2-yl)-<i>N</i>-(pyridin-2-ylmethylidene)ethanamine-
\k^3^<i>N</i>,<i>N</i>',<i>N</i>'']manganese(II) monohydrate
;
_chemical_name_common     ?
_chemical_formula_moiety     'C13 H13 Cl2 Mn N3, H2 O'
_chemical_formula_sum     'C13 H15 Cl2 Mn N3 O'
_chemical_formula_iupac     '[Mn Cl2 (C13 H13 N3)], H2 O'
_chemical_formula_weight     355.12
_chemical_melting_point     ?
_symmetry_cell_setting     monoclinic
_symmetry_space_group_name_H-M     'C 2/c'
_symmetry_space_group_name_Hall     '-C 2yc'
loop_
    _symmetry_equiv_pos_as_xyz
    'x, y, z'
    '-x, y, -z+1/2'
    'x+1/2, y+1/2, z'
    '-x+1/2, y+1/2, -z+1/2'
    '-x, -y, -z'
    'x, -y, z-1/2'
    '-x+1/2, -y+1/2, -z'
    'x+1/2, -y+1/2, z-1/2'
_cell_length_a     19.173(3)
_cell_length_b     8.8260(10)
_cell_length_c     18.088(2)
_cell_angle_alpha     90.00
_cell_angle_beta     94.009(2)
_cell_angle_gamma     90.00
_cell_volume     3053.4(7)
_cell_formula_units_Z     8
_cell_measurement_reflns_used     4419
_cell_measurement_theta_min     0.407
_cell_measurement_theta_max     25.350
_cell_measurement_temperature     293(2)
_exptl_crystal_description     block
_exptl_crystal_colour     brown
_exptl_crystal_size_max     0.26
_exptl_crystal_size_mid     0.24
_exptl_crystal_size_min     0.20
_exptl_crystal_density_diffrn     1.545
_exptl_crystal_density_meas     ?
_exptl_crystal_density_method     'not measured'
_exptl_crystal_F_000     1448
_exptl_absorpt_coefficient_mu     1.212
_exptl_absorpt_correction_type     multi-scan
_exptl_absorpt_process_details
                   '[SCALEPACK in <i>CrystalClear-SM Expert</i> (Rigaku, 2009)]'
_exptl_absorpt_correction_T_min     0.69
_exptl_absorpt_correction_T_max     0.79
_exptl_special_details     ?
_diffrn_ambient_temperature     293(2)
_diffrn_radiation_type     MoK\a
_diffrn_radiation_wavelength     0.71070
_diffrn_radiation_monochromator     graphite
_diffrn_measurement_device_type     'Nonius KappaCCD'
_diffrn_measurement_method     'phi and omega scans'
_diffrn_detector_area_resol_mean     9
_diffrn_reflns_number     13865
_diffrn_reflns_av_R_equivalents     0.0580
_diffrn_reflns_av_sigmaI/netI     0.0491
_diffrn_reflns_theta_min     2.99
_diffrn_reflns_theta_max     25.30
_diffrn_reflns_theta_full     25.30
_diffrn_measured_fraction_theta_max     0.995
_diffrn_measured_fraction_theta_full     0.995
_diffrn_reflns_limit_h_min     -22
_diffrn_reflns_limit_h_max     20
_diffrn_reflns_limit_k_min     -10
_diffrn_reflns_limit_k_max     10
_diffrn_reflns_limit_l_min     -21
_diffrn_reflns_limit_l_max     20
_diffrn_standards_number     0
_diffrn_standards_interval_count     .
_diffrn_standards_interval_time     .
_diffrn_standards_decay_%     ?
_refine_special_details
;
Refinement of <i>F</i>^2^ against ALL reflections. The weighted <i>R</i>-factor
<i>wR</i> and goodness of fit <i>S</i> are based on <i>F</i>^2^, conventional
<i>R</i>-factors <i>R</i> are based on <i>F</i>, with <i>F</i> set to zero for
negative <i>F</i>^2^. The threshold expression of <i>F</i>^2^ >
\s(<i>F</i>^2^) is used only for calculating <i>R</i>-factors(gt) <i>etc</i>.
and is not relevant to the choice of reflections for refinement.
<i>R</i>-factors based on <i>F</i>^2^ are statistically about twice as large
as those based on <i>F</i>, and <i>R</i>- factors based on ALL data will be
even larger.
;
_reflns_number_total     2774
_reflns_number_gt     2039
_reflns_threshold_expression     I>2sigma(I)
_refine_ls_structure_factor_coef     Fsqd
_refine_ls_matrix_type     full
_refine_ls_R_factor_all     0.0692
_refine_ls_R_factor_gt     0.0437
_refine_ls_wR_factor_gt     0.0998
_refine_ls_wR_factor_ref     0.1126
_refine_ls_goodness_of_fit_ref     1.024
_refine_ls_restrained_S_all     1.024
_refine_ls_number_reflns     2773
_refine_ls_number_parameters     181
_refine_ls_number_restraints     0
_refine_ls_hydrogen_treatment     constr
_refine_ls_weighting_scheme     calc
_refine_ls_weighting_details
         'calc w=1/[\s^2^(Fo^2^)+(0.0548P)^2^+3.8894P] where P=(Fo^2^+2Fc^2^)/3'
_atom_sites_solution_hydrogens     difmap
_atom_sites_solution_primary     direct
_atom_sites_solution_secondary     difmap
_refine_ls_shift/su_max     0.000
_refine_ls_shift/su_mean     0.000
_refine_diff_density_max     0.487
_refine_diff_density_min     -0.432
_refine_ls_extinction_method     none
_refine_ls_extinction_coef     ?
loop_
    _atom_type_symbol
    _atom_type_description
    _atom_type_scat_dispersion_real
    _atom_type_scat_dispersion_imag
    _atom_type_scat_source
    'C' 'C' 0.0033 0.0016
                         'International Tables Vol C Tables 4.2.6.8 and 6.1.1.4'
    'H' 'H' 0.0000 0.0000
                         'International Tables Vol C Tables 4.2.6.8 and 6.1.1.4'
    'N' 'N' 0.0061 0.0033
                         'International Tables Vol C Tables 4.2.6.8 and 6.1.1.4'
    'O' 'O' 0.0106 0.0060
                         'International Tables Vol C Tables 4.2.6.8 and 6.1.1.4'
    'Cl' 'Cl' 0.1484 0.1585
                         'International Tables Vol C Tables 4.2.6.8 and 6.1.1.4'
    'Mn' 'Mn' 0.3368 0.7283
                         'International Tables Vol C Tables 4.2.6.8 and 6.1.1.4'
_computing_data_collection     '<i>CrystalClear-SM Expert</i> (Rigaku, 2009)'
_computing_cell_refinement     '<i>CrystalClear-SM Expert</i> (Rigaku, 2009)'
_computing_data_reduction     '<i>CrystalClear-SM Expert</i> (Rigaku, 2009)'
_computing_structure_solution     'SHELXS97 (Sheldrick, 2008)'
_computing_structure_refinement
           'SHELXL97 (Sheldrick, 2008) and <i>CRYSTALBUILDER</i> (Welter, 2006)'
_computing_molecular_graphics     'PLATON (Spek, 2009)'
_computing_publication_material     'SHELXL97 (Sheldrick, 2008)'
loop_
    _atom_site_type_symbol
    _atom_site_label
    _atom_site_fract_x
    _atom_site_fract_y
    _atom_site_fract_z
    _atom_site_U_iso_or_equiv
    _atom_site_adp_type
    _atom_site_calc_flag
    _atom_site_refinement_flags
    _atom_site_occupancy
    _atom_site_symmetry_multiplicity
    _atom_site_disorder_assembly
    _atom_site_disorder_group
    Mn Mn1 0.08475(2) 0.08118(6) 0.45536(3) 0.04179(19) Uani d . 1 1 . .
    Cl Cl1 0.17062(4) 0.04014(11) 0.36281(5) 0.0530(3) Uani d . 1 1 . .
    Cl Cl2 0.01984(4) -0.15558(10) 0.44268(5) 0.0488(3) Uani d . 1 1 . .
    N N1 0.16088(13) 0.0210(3) 0.55189(15) 0.0442(7) Uani d . 1 1 . .
    N N2 0.11199(14) 0.3215(3) 0.48114(17) 0.0486(7) Uani d . 1 1 . .
    N N3 0.01099(13) 0.2207(3) 0.38141(15) 0.0416(7) Uani d . 1 1 . .
    C C1 0.18382(19) -0.1219(4) 0.5525(2) 0.0543(9) Uani d . 1 1 . .
    H H1 0.1642 -0.1882 0.5169 0.065 Uiso calc R 1 1 . .
    C C2 0.2348(2) -0.1764(5) 0.6028(3) 0.0664(11) Uani d . 1 1 . .
    H H2 0.2492 -0.2770 0.6018 0.080 Uiso calc R 1 1 . .
    C C3 0.2634(2) -0.0776(5) 0.6541(3) 0.0781(14) Uani d . 1 1 . .
    H H3 0.2984 -0.1096 0.6888 0.094 Uiso calc R 1 1 . .
    C C4 0.2405(2) 0.0689(5) 0.6543(3) 0.0713(12) Uani d . 1 1 . .
    H H4 0.2597 0.1362 0.6896 0.086 Uiso calc R 1 1 . .
    C C5 0.18906(16) 0.1179(4) 0.6027(2) 0.0465(8) Uani d . 1 1 . .
    C C6 0.16231(18) 0.2766(4) 0.6053(2) 0.0556(10) Uani d . 1 1 . .
    H H6A 0.1888 0.3293 0.6451 0.067 Uiso calc R 1 1 . .
    H H6B 0.1141 0.2727 0.6182 0.067 Uiso calc R 1 1 . .
    C C7 0.16495(18) 0.3695(5) 0.5364(2) 0.0565(10) Uani d . 1 1 . .
    H H7A 0.1580 0.4754 0.5481 0.068 Uiso calc R 1 1 . .
    H H7B 0.2107 0.3593 0.5171 0.068 Uiso calc R 1 1 . .
    C C8 0.07445(18) 0.4208(4) 0.4444(2) 0.0515(9) Uani d . 1 1 . .
    H H8 0.0822 0.5235 0.4529 0.062 Uiso calc R 1 1 . .
    C C9 0.01888(16) 0.3713(4) 0.38865(19) 0.0433(8) Uani d . 1 1 . .
    C C10 -0.02351(19) 0.4727(4) 0.3488(2) 0.0554(10) Uani d . 1 1 . .
    H H10 -0.0168 0.5765 0.3546 0.066 Uiso calc R 1 1 . .
    C C11 -0.0758(2) 0.4180(5) 0.3002(2) 0.0597(10) Uani d . 1 1 . .
    H H11 -0.1053 0.4843 0.2731 0.072 Uiso calc R 1 1 . .
    C C12 -0.08389(19) 0.2653(5) 0.2925(2) 0.0572(10) Uani d . 1 1 . .
    H H12 -0.1187 0.2259 0.2597 0.069 Uiso calc R 1 1 . .
    C C13 -0.03961(17) 0.1700(4) 0.33402(19) 0.0476(8) Uani d . 1 1 . .
    H H13 -0.0455 0.0659 0.3286 0.057 Uiso calc R 1 1 . .
    O O1W 0.08035(19) 0.2122(4) 0.76769(19) 0.0981(11) Uani d . 1 1 . .
loop_
    _atom_site_aniso_label
    _atom_site_aniso_U_11
    _atom_site_aniso_U_22
    _atom_site_aniso_U_33
    _atom_site_aniso_U_12
    _atom_site_aniso_U_13
    _atom_site_aniso_U_23
    Mn1 0.0446(3) 0.0303(3) 0.0486(3) -0.0041(2) -0.0107(2) 0.0010(2)
    Cl1 0.0494(5) 0.0530(6) 0.0562(6) 0.0021(4) 0.0006(4) 0.0027(4)
    Cl2 0.0553(5) 0.0368(5) 0.0541(5) -0.0117(4) 0.0031(4) -0.0055(4)
    N1 0.0427(15) 0.0465(18) 0.0425(17) 0.0020(13) -0.0028(12) 0.0024(14)
    N2 0.0428(15) 0.0470(19) 0.0566(19) -0.0089(13) 0.0068(13) -0.0112(15)
    N3 0.0437(15) 0.0407(17) 0.0400(16) 0.0006(12) -0.0002(12) 0.0004(13)
    C1 0.059(2) 0.045(2) 0.057(2) 0.0075(17) -0.0052(17) -0.0016(18)
    C2 0.068(2) 0.049(3) 0.080(3) 0.0153(19) -0.008(2) 0.010(2)
    C3 0.072(3) 0.073(3) 0.084(3) 0.010(2) -0.036(2) 0.011(3)
    C4 0.067(3) 0.073(3) 0.070(3) -0.001(2) -0.027(2) -0.007(2)
    C5 0.0398(18) 0.050(2) 0.048(2) -0.0010(15) -0.0028(15) 0.0024(18)
    C6 0.046(2) 0.054(2) 0.066(3) -0.0038(16) -0.0080(17) -0.006(2)
    C7 0.047(2) 0.055(2) 0.067(3) -0.0068(17) 0.0008(17) -0.013(2)
    C8 0.055(2) 0.035(2) 0.064(3) 0.0050(15) -0.0012(18) -0.0003(18)
    C9 0.0438(18) 0.0358(19) 0.050(2) 0.0047(14) -0.0014(15) -0.0023(16)
    C10 0.060(2) 0.042(2) 0.062(3) 0.0116(17) -0.0054(18) -0.0003(19)
    C11 0.057(2) 0.067(3) 0.053(2) 0.0220(19) -0.0087(17) 0.003(2)
    C12 0.049(2) 0.071(3) 0.050(2) 0.0048(18) -0.0077(17) -0.005(2)
    C13 0.0491(19) 0.047(2) 0.046(2) -0.0033(16) -0.0023(15) -0.0049(17)
    O1W 0.115(3) 0.091(3) 0.087(2) 0.012(2) -0.001(2) 0.023(2)
_geom_special_details
;
All e.s.d.'s (except the e.s.d. in the dihedral angle between two l.s. planes)
are estimated using the full covariance matrix. The cell e.s.d.'s are taken
into account individually in the estimation of e.s.d.'s in distances, angles
and torsion angles; correlations between e.s.d.'s in cell parameters are only
used when they are defined by crystal symmetry. An approximate (isotropic)
treatment of cell e.s.d.'s is used for estimating e.s.d.'s involving l.s.
planes.
;
loop_
    _geom_bond_atom_site_label_1
    _geom_bond_atom_site_label_2
    _geom_bond_site_symmetry_2
    _geom_bond_distance
    _geom_bond_publ_flag
    Mn1 N2 . 2.226(3) ?
    Mn1 N3 . 2.245(3) ?
    Mn1 N1 . 2.259(3) ?
    Mn1 Cl2 . 2.4348(10) ?
    Mn1 Cl1 . 2.4554(11) ?
    N1 C1 . 1.336(5) ?
    N1 C5 . 1.341(4) ?
    N2 C8 . 1.288(5) ?
    N2 C7 . 1.438(4) ?
    N3 C13 . 1.327(4) ?
    N3 C9 . 1.343(4) ?
    C1 C2 . 1.376(5) ?
    C1 H1 . 0.9300 ?
    C2 C3 . 1.360(6) ?
    C2 H2 . 0.9300 ?
    C3 C4 . 1.366(6) ?
    C3 H3 . 0.9300 ?
    C4 C5 . 1.379(5) ?
    C4 H4 . 0.9300 ?
    C5 C6 . 1.494(5) ?
    C6 C7 . 1.495(5) ?
    C6 H6A . 0.9700 ?
    C6 H6B . 0.9700 ?
    C7 H7A . 0.9700 ?
    C7 H7B . 0.9700 ?
    C8 C9 . 1.481(5) ?
    C8 H8 . 0.9300 ?
    C9 C10 . 1.378(5) ?
    C10 C11 . 1.373(5) ?
    C10 H10 . 0.9300 ?
    C11 C12 . 1.363(5) ?
    C11 H11 . 0.9300 ?
    C12 C13 . 1.380(5) ?
    C12 H12 . 0.9300 ?
    C13 H13 . 0.9300 ?
loop_
    _geom_angle_atom_site_label_1
    _geom_angle_atom_site_label_2
    _geom_angle_atom_site_label_3
    _geom_angle_site_symmetry_1
    _geom_angle_site_symmetry_3
    _geom_angle
    _geom_angle_publ_flag
    N2 Mn1 N3 . . 74.40(11) ?
    N2 Mn1 N1 . . 86.14(11) ?
    N3 Mn1 N1 . . 159.28(11) ?
    N2 Mn1 Cl2 . . 161.52(8) ?
    N3 Mn1 Cl2 . . 96.78(7) ?
    N1 Mn1 Cl2 . . 99.75(8) ?
    N2 Mn1 Cl1 . . 97.16(8) ?
    N3 Mn1 Cl1 . . 95.69(7) ?
    N1 Mn1 Cl1 . . 93.70(7) ?
    Cl2 Mn1 Cl1 . . 99.89(4) ?
    C1 N1 C5 . . 118.7(3) ?
    C1 N1 Mn1 . . 115.0(2) ?
    C5 N1 Mn1 . . 126.0(2) ?
    C8 N2 C7 . . 120.0(3) ?
    C8 N2 Mn1 . . 115.2(2) ?
    C7 N2 Mn1 . . 124.8(3) ?
    C13 N3 C9 . . 118.0(3) ?
    C13 N3 Mn1 . . 127.0(2) ?
    C9 N3 Mn1 . . 115.0(2) ?
    N1 C1 C2 . . 123.7(4) ?
    N1 C1 H1 . . 118.2 ?
    C2 C1 H1 . . 118.2 ?
    C3 C2 C1 . . 117.4(4) ?
    C3 C2 H2 . . 121.3 ?
    C1 C2 H2 . . 121.3 ?
    C2 C3 C4 . . 119.6(4) ?
    C2 C3 H3 . . 120.2 ?
    C4 C3 H3 . . 120.2 ?
    C3 C4 C5 . . 120.7(4) ?
    C3 C4 H4 . . 119.6 ?
    C5 C4 H4 . . 119.6 ?
    N1 C5 C4 . . 119.9(4) ?
    N1 C5 C6 . . 119.8(3) ?
    C4 C5 C6 . . 120.3(3) ?
    C5 C6 C7 . . 117.2(3) ?
    C5 C6 H6A . . 108.0 ?
    C7 C6 H6A . . 108.0 ?
    C5 C6 H6B . . 108.0 ?
    C7 C6 H6B . . 108.0 ?
    H6A C6 H6B . . 107.2 ?
    N2 C7 C6 . . 110.8(3) ?
    N2 C7 H7A . . 109.5 ?
    C6 C7 H7A . . 109.5 ?
    N2 C7 H7B . . 109.5 ?
    C6 C7 H7B . . 109.5 ?
    H7A C7 H7B . . 108.1 ?
    N2 C8 C9 . . 120.0(3) ?
    N2 C8 H8 . . 120.0 ?
    C9 C8 H8 . . 120.0 ?
    N3 C9 C10 . . 122.2(3) ?
    N3 C9 C8 . . 115.4(3) ?
    C10 C9 C8 . . 122.3(3) ?
    C11 C10 C9 . . 118.9(4) ?
    C11 C10 H10 . . 120.5 ?
    C9 C10 H10 . . 120.5 ?
    C12 C11 C10 . . 119.1(4) ?
    C12 C11 H11 . . 120.5 ?
    C10 C11 H11 . . 120.5 ?
    C11 C12 C13 . . 119.1(4) ?
    C11 C12 H12 . . 120.5 ?
    C13 C12 H12 . . 120.5 ?
    N3 C13 C12 . . 122.7(3) ?
    N3 C13 H13 . . 118.6 ?
    C12 C13 H13 . . 118.6 ?
loop_
    _geom_torsion_atom_site_label_1
    _geom_torsion_atom_site_label_2
    _geom_torsion_atom_site_label_3
    _geom_torsion_atom_site_label_4
    _geom_torsion_site_symmetry_1
    _geom_torsion_site_symmetry_2
    _geom_torsion_site_symmetry_3
    _geom_torsion_site_symmetry_4
    _geom_torsion
    _geom_torsion_publ_flag
    N2 Mn1 N1 C1 . . . . -160.9(3) ?
    N3 Mn1 N1 C1 . . . . 179.2(3) ?
    Cl2 Mn1 N1 C1 . . . . 36.8(2) ?
    Cl1 Mn1 N1 C1 . . . . -63.9(2) ?
    N2 Mn1 N1 C5 . . . . 12.3(3) ?
    N3 Mn1 N1 C5 . . . . -7.6(5) ?
    Cl2 Mn1 N1 C5 . . . . -150.0(3) ?
    Cl1 Mn1 N1 C5 . . . . 109.3(3) ?
    N3 Mn1 N2 C8 . . . . 0.7(2) ?
    N1 Mn1 N2 C8 . . . . -172.1(3) ?
    Cl2 Mn1 N2 C8 . . . . -62.6(4) ?
    Cl1 Mn1 N2 C8 . . . . 94.7(2) ?
    N3 Mn1 N2 C7 . . . . 178.0(3) ?
    N1 Mn1 N2 C7 . . . . 5.2(3) ?
    Cl2 Mn1 N2 C7 . . . . 114.7(3) ?
    Cl1 Mn1 N2 C7 . . . . -88.0(3) ?
    N2 Mn1 N3 C13 . . . . -178.1(3) ?
    N1 Mn1 N3 C13 . . . . -157.4(3) ?
    Cl2 Mn1 N3 C13 . . . . -14.7(3) ?
    Cl1 Mn1 N3 C13 . . . . 86.0(3) ?
    N2 Mn1 N3 C9 . . . . -0.1(2) ?
    N1 Mn1 N3 C9 . . . . 20.5(4) ?
    Cl2 Mn1 N3 C9 . . . . 163.3(2) ?
    Cl1 Mn1 N3 C9 . . . . -96.0(2) ?
    C5 N1 C1 C2 . . . . 0.4(6) ?
    Mn1 N1 C1 C2 . . . . 174.1(3) ?
    N1 C1 C2 C3 . . . . -0.6(7) ?
    C1 C2 C3 C4 . . . . 0.7(7) ?
    C2 C3 C4 C5 . . . . -0.6(8) ?
    C1 N1 C5 C4 . . . . -0.2(5) ?
    Mn1 N1 C5 C4 . . . . -173.2(3) ?
    C1 N1 C5 C6 . . . . -177.5(3) ?
    Mn1 N1 C5 C6 . . . . 9.5(5) ?
    C3 C4 C5 N1 . . . . 0.3(7) ?
    C3 C4 C5 C6 . . . . 177.6(4) ?
    N1 C5 C6 C7 . . . . -57.7(4) ?
    C4 C5 C6 C7 . . . . 125.1(4) ?
    C8 N2 C7 C6 . . . . 135.2(4) ?
    Mn1 N2 C7 C6 . . . . -42.0(4) ?
    C5 C6 C7 N2 . . . . 73.8(4) ?
    C7 N2 C8 C9 . . . . -178.7(3) ?
    Mn1 N2 C8 C9 . . . . -1.2(4) ?
    C13 N3 C9 C10 . . . . 0.0(5) ?
    Mn1 N3 C9 C10 . . . . -178.2(3) ?
    C13 N3 C9 C8 . . . . 177.8(3) ?
    Mn1 N3 C9 C8 . . . . -0.4(4) ?
    N2 C8 C9 N3 . . . . 1.1(5) ?
    N2 C8 C9 C10 . . . . 178.9(3) ?
    N3 C9 C10 C11 . . . . 0.3(5) ?
    C8 C9 C10 C11 . . . . -177.3(3) ?
    C9 C10 C11 C12 . . . . -0.6(6) ?
    C10 C11 C12 C13 . . . . 0.5(6) ?
    C9 N3 C13 C12 . . . . -0.1(5) ?
    Mn1 N3 C13 C12 . . . . 177.9(3) ?
    C11 C12 C13 N3 . . . . -0.2(6) ?
_iucr_refine_instructions_details
;
TITL I $monoclinic $C 2/c $? $brown $
CELL 0.71069 19.173 8.826 18.088 90 94.009 90
ZERR 8 0.003 0.001 0.002 0 0.002 0
LATT 7
SYMM -x,y,1/2-z
SFAC C H N O Cl Mn
UNIT   104 104 24 8 16 8
CONF
HTAB
ACTA
BOND  $H
DEFS 0.002 0.2 0.01 0.05       ! Global default restraint esds
SIZE  0.1  0.1  0.1
TEMP 20
OMIT       1   1   1
L.S. 10
PLAN 20
FMAP
WPDB
WGHT    0.054800    3.889400
FVAR       0.15795
MN1   6    0.084754    0.081182    0.455359    11.00000    0.04455    0.03031 =
         0.04855    0.00099   -0.01074   -0.00410
CL1   5    0.170616    0.040142    0.362813    11.00000    0.04940    0.05300 =
         0.05625    0.00268    0.00056    0.00214
CL2   5    0.019840   -0.155576    0.442679    11.00000    0.05529    0.03681 =
         0.05409   -0.00548    0.00308   -0.01166
N1    3    0.160878    0.021013    0.551886    11.00000    0.04271    0.04650 =
         0.04254    0.00240   -0.00278    0.00202
N2    3    0.111994    0.321521    0.481135    11.00000    0.04278    0.04698 =
         0.05664   -0.01121    0.00682   -0.00891
N3    3    0.010988    0.220689    0.381413    11.00000    0.04368    0.04071 =
         0.03996    0.00045   -0.00015    0.00063
C1    1    0.183824   -0.121892    0.552473    11.00000    0.05932    0.04535 =
         0.05694   -0.00164   -0.00523    0.00752
AFIX  43
H1    2    0.164221   -0.188234    0.516873    11.00000   -1.20000
AFIX   0
C2    1    0.234841   -0.176427    0.602804    11.00000    0.06813    0.04900 =
         0.08012    0.00996   -0.00777    0.01529
AFIX  43
H2    2    0.249223   -0.276995    0.601812    11.00000   -1.20000
AFIX   0
C3    1    0.263444   -0.077594    0.654082    11.00000    0.07159    0.07309 =
         0.08377    0.01125   -0.03594    0.00982
AFIX  43
H3    2    0.298433   -0.109573    0.688789    11.00000   -1.20000
AFIX   0
C4    1    0.240472    0.068850    0.654287    11.00000    0.06668    0.07314 =
         0.06959   -0.00659   -0.02722   -0.00051
AFIX  43
H4    2    0.259719    0.136239    0.689598    11.00000   -1.20000
AFIX   0
C5    1    0.189059    0.117871    0.602716    11.00000    0.03976    0.05050 =
         0.04847    0.00245   -0.00285   -0.00096
C6    1    0.162313    0.276620    0.605259    11.00000    0.04551    0.05398 =
         0.06559   -0.00584   -0.00802   -0.00385
AFIX  23
H6A   2    0.188810    0.329264    0.645051    11.00000   -1.20000
H6B   2    0.114097    0.272705    0.618204    11.00000   -1.20000
AFIX   0
C7    1    0.164954    0.369501    0.536410    11.00000    0.04711    0.05509 =
         0.06685   -0.01292    0.00075   -0.00678
AFIX  23
H7A   2    0.157954    0.475435    0.548103    11.00000   -1.20000
H7B   2    0.210651    0.359322    0.517072    11.00000   -1.20000
AFIX   0
C8    1    0.074449    0.420786    0.444420    11.00000    0.05474    0.03544 =
         0.06363   -0.00033   -0.00124    0.00498
AFIX  43
H8    2    0.082240    0.523516    0.452934    11.00000   -1.20000
AFIX   0
C9    1    0.018876    0.371258    0.388651    11.00000    0.04376    0.03581 =
         0.04977   -0.00230   -0.00143    0.00466
C10   1   -0.023513    0.472672    0.348770    11.00000    0.06049    0.04227 =
         0.06194   -0.00029   -0.00537    0.01162
AFIX  43
H10   2   -0.016794    0.576451    0.354634    11.00000   -1.20000
AFIX   0
C11   1   -0.075832    0.418020    0.300236    11.00000    0.05726    0.06673 =
         0.05341    0.00337   -0.00870    0.02196
AFIX  43
H11   2   -0.105336    0.484281    0.273051    11.00000   -1.20000
AFIX   0
C12   1   -0.083888    0.265328    0.292486    11.00000    0.04946    0.07058 =
         0.05007   -0.00484   -0.00772    0.00476
AFIX  43
H12   2   -0.118748    0.225905    0.259656    11.00000   -1.20000
AFIX   0
C13   1   -0.039610    0.170019    0.334022    11.00000    0.04915    0.04667 =
         0.04625   -0.00485   -0.00229   -0.00331
AFIX  43
H13   2   -0.045481    0.065927    0.328568    11.00000   -1.20000
AFIX   0
O1W    4    0.080347    0.212183    0.767695    11.00000    0.11532    0.09117 =
         0.08674    0.02252   -0.00093    0.01225
HKLF 4
REM  CrystalBuilderInfo $monoclinic $C 2/c $? $brown $
REM R1 =  0.0437 for   2039 Fo > 4sig(Fo)  and  0.0692 for all   2773 data
REM    181 parameters refined using      0 restraints
END
WGHT      0.0546      3.9154
REM Highest difference peak  0.487,  deepest hole -0.432,  1-sigma level  0.077
Q1    1   0.1127  0.4538  0.4961  11.00000  0.05    0.49
Q2    1   0.1051  0.4438  0.3950  11.00000  0.05    0.42
Q3    1   0.1364  0.2595  0.5132  11.00000  0.05    0.38
Q4    1   0.1184  0.0755  0.4138  11.00000  0.05    0.35
Q5    1   0.1070  0.1378  0.7886  11.00000  0.05    0.35
Q6    1   0.2065  0.0457  0.3098  11.00000  0.05    0.34
Q7    1   0.1801  0.2498  0.5546  11.00000  0.05    0.29
Q8    1   0.0503  0.1971  0.7887  11.00000  0.05    0.27
Q9    1   0.1550  0.0981  0.2877  11.00000  0.05    0.26
Q10   1   0.1157  0.1302  0.3737  11.00000  0.05    0.25
Q11   1   0.2386  0.0799  0.3736  11.00000  0.05    0.24
Q12   1   0.0558  0.1858  0.8057  11.00000  0.05    0.24
Q13   1  -0.1386  0.1452  0.2961  11.00000  0.05    0.23
Q14   1   0.0672  0.1636  0.8220  11.00000  0.05    0.23
Q15   1   0.2221  0.1279  0.4137  11.00000  0.05    0.23
Q16   1   0.0854  0.5560  0.4013  11.00000  0.05    0.23
Q17   1   0.2463  0.2872  0.5420  11.00000  0.05    0.22
Q18   1   0.1399  0.0559  0.5179  11.00000  0.05    0.21
Q19   1   0.2694  0.3230  0.5255  11.00000  0.05    0.21
Q20   1   0.1476 -0.1597  0.4754  11.00000  0.05    0.21
;
data_global
_journal_date_recd_electronic     2012-08-09
_journal_date_accepted     2012-09-03
_journal_name_full     'Acta Crystallographica, Section E'
_journal_year     2012
_journal_volume     68
_journal_issue     10
_journal_page_first     m1250
_journal_page_last     m1250
_journal_paper_category     QM
_journal_paper_doi     10.1107/S1600536812037877
_journal_coeditor_code     FK2065
_publ_contact_author_name
;
'Mohamed Gaye
;
_publ_contact_author_address
;
D\'epartement de Chimie
Facult\'e des Sciences et Techniques
Universit\'e Cheikh Anta Diop
Dakar
Senegal
;
_publ_contact_author_email     'mlgayeastou@yahoo.fr'
_publ_contact_author_fax     '002218246318'
_publ_contact_author_phone     '002218247804'
_publ_section_title
;\
Dichlorido[2-(pyridin-2-yl)-<i>N</i>-(pyridin-2-ylmethylidene)ethanamine-\
\k^3^<i>N</i>,<i>N</i>',<i>N</i>'']manganese(II) monohydrate
;
loop_
    _publ_author_name
    _publ_author_address
    'Tinguiano, Daniel'
;
D\'epartement de Chimie
Facult\'e des Sciences et Techniques
Universit\'e Cheikh Anta Diop
Dakar, Senegal
;
    'Thiam, Ibrahima Elhadj'
;
D\'epartement de Chimie
Facult\'e des Sciences et Techniques
Universit\'e Cheikh Anta Diop
Dakar, Senegal
;
    'Dieng, Moussa'
;
D\'epartement de Chimie
Facult\'e des Sciences et Techniques
Universit\'e Cheikh Anta Diop
Dakar, Senegal
;
    'Gaye, Mohamed'
;
D\'epartement de Chimie
Facult\'e des Sciences et Techniques
Universit\'e Cheikh Anta Diop
Dakar, Senegal
;
    'Retailleau, Pascal'
;
Centre de Recherche de Gif sur Yvette
Institut de Chimie des Substances Naturelles
UPR2301-CNRS,
1 Avenue la Terrasse
91198 Gif sur Yvette c\'edex,
France
;
