# Supplementary material for: Dichlorido[2-(pyridin-2-yl)-N-(pyridin-2-yl­methyl­idene)ethanamine-κ3 N,N′,N′′]manganese(II) monohydrate
Source: Acta Crystallogr Sect E Struct Rep Online. 2012 Sep 8;68(Pt 10):m1250. doi: 10.1107/S1600536812037877 (PMC3470139; doi:10.1107/S1600536812037877)
Supplement: Supplementary file 2 [file e-68-m1250-Isup2.hkl]

# 
# h,k,l, Fc-squared, Fo-squared, sigma(Fo-squared) and status flag 
# 
data_I
_shelx_title ' CrystalBuilderInfo $monoclinic $C 2/c $? $brown $' 
_shelx_refln_list_code          4 
_shelx_F_calc_maximum      289.18 
_exptl_crystal_F_000      1432.00 
_reflns_d_resolution_high  0.8316 
 
loop_ 
 _symmetry_equiv_pos_as_xyz 
 'x, y, z' 
 '-x, y, -z+1/2' 
 'x+1/2, y+1/2, z' 
 '-x+1/2, y+1/2, -z+1/2' 
 '-x, -y, -z' 
 'x, -y, z-1/2' 
 '-x+1/2, -y+1/2, -z' 
 'x+1/2, -y+1/2, z-1/2' 
 
_cell_length_a    19.1730 
_cell_length_b     8.8260 
_cell_length_c    18.0880 
_cell_angle_alpha  90.000 
_cell_angle_beta   94.009 
_cell_angle_gamma  90.000 
 
_shelx_F_squared_multiplier     1.000 
 
loop_ 
 _refln_index_h 
 _refln_index_k 
 _refln_index_l 
 _refln_F_squared_calc 
 _refln_F_squared_meas 
 _refln_F_squared_sigma 
 _refln_observed_status 
   4   0   0      187.50      100.20     16.43 o 
   6   0   0      129.50       31.66     15.63 o 
   8   0   0     7240.60     6133.22    158.72 o 
  10   0   0     3883.39     4137.58    122.25 o 
  12   0   0    57172.90    57390.98   1183.20 o 
  14   0   0     1262.83     1385.61     75.35 o 
  16   0   0     3415.38     3556.80    135.88 o 
  18   0   0     1497.23     1381.20     94.19 o 
  20   0   0     3412.44     3732.36    201.21 o 
  22   0   0       86.88       84.17     99.80 o 
   3   1   0    22416.47    22606.41    299.57 o 
   5   1   0     2386.88     2818.86     46.24 o 
   7   1   0      788.02      808.90     18.04 o 
   9   1   0     5374.83     5587.61    107.37 o 
  11   1   0    13800.42    12925.29    315.05 o 
  13   1   0     2066.45     2098.04     61.64 o 
  15   1   0     2419.32     2449.84     81.36 o 
  17   1   0      224.98      263.66     54.91 o 
  19   1   0      635.14      718.19    143.69 o 
  21   1   0        5.62      -32.54     57.64 o 
   0   2   0     6324.21     5553.77    159.78 o 
   2   2   0    11250.58    11568.30    219.22 o 
   4   2   0     5628.85     5686.49     91.35 o 
   6   2   0       14.49       13.35     10.33 o 
   8   2   0     8927.54     8930.27    171.01 o 
  10   2   0      716.90      836.62     26.96 o 
  12   2   0     6590.44     6588.53    106.87 o 
  14   2   0       58.26       70.16     16.28 o 
  16   2   0      244.22      208.42     19.01 o 
  18   2   0        9.04        4.99     32.69 o 
  20   2   0      235.48      366.51     61.61 o 
  22   2   0       56.13       92.58     62.20 o 
   1   3   0     7205.59     9277.04    399.74 o 
   3   3   0    52110.77    51607.42   1647.61 o 
   5   3   0     5759.18     5345.61     95.73 o 
   7   3   0      521.90      692.60     38.92 o 
   9   3   0     4627.39     4800.30     90.02 o 
  11   3   0      724.08      733.13     24.13 o 
  13   3   0      438.36      468.35     24.52 o 
  15   3   0      779.01      715.63     44.83 o 
  17   3   0      677.76      599.89     32.81 o 
  19   3   0     1259.74     1158.27     81.95 o 
  21   3   0      142.93      153.49     56.76 o 
   0   4   0     8776.56     8067.01    245.22 o 
   2   4   0     2404.86     2417.44     80.85 o 
   4   4   0     4269.60     4707.63    114.84 o 
   6   4   0     2109.54     2154.98     50.80 o 
   8   4   0       32.65       20.80     16.25 o 
  10   4   0     2053.55     2088.41     71.65 o 
  12   4   0        4.94       -8.41     18.84 o 
  14   4   0        4.85        3.97     38.88 o 
  16   4   0       32.60       39.92     19.96 o 
  18   4   0     1743.60     1627.28     62.53 o 
  20   4   0       89.98      170.87    114.23 o 
   1   5   0      263.75      195.41     26.60 o 
   3   5   0     1089.84     1361.09     59.04 o 
   5   5   0     7658.20     8152.69    144.01 o 
   7   5   0     3562.82     3815.60     81.39 o 
   9   5   0      555.43      581.88     31.70 o 
  11   5   0     2948.49     3017.85     71.13 o 
  13   5   0        4.93      -10.97     24.77 o 
  15   5   0      167.30      149.35     31.63 o 
  17   5   0      452.86      398.24     42.46 o 
  19   5   0      228.96      170.38     88.58 o 
   0   6   0     2480.90     2650.59    126.55 o 
   2   6   0        1.83       29.00     33.03 o 
   4   6   0     5837.50     5945.11    134.36 o 
   6   6   0    19054.19    20522.81    340.72 o 
   8   6   0     4055.36     4079.53     90.39 o 
  10   6   0     1187.31     1203.57     49.31 o 
  12   6   0     5313.48     5549.81    197.57 o 
  14   6   0     1838.81     1824.86     97.54 o 
  16   6   0        4.10       40.42     32.57 o 
  18   6   0      885.20      735.74    116.24 o 
   1   7   0      769.21      780.33     77.06 o 
   3   7   0      121.13      100.35     41.67 o 
   5   7   0     3862.87     3729.22    114.89 o 
   7   7   0     1952.62     2010.62    124.69 o 
   9   7   0      142.45       49.84     35.75 o 
  11   7   0     1417.50     1437.36     58.73 o 
  13   7   0      553.76      476.23     44.76 o 
  15   7   0       41.05       55.23     40.06 o 
  17   7   0      242.96      287.53     71.44 o 
   0   8   0     1768.30     2147.63    236.68 o 
   2   8   0       92.73      169.28     45.19 o 
   4   8   0      444.19      392.50     51.91 o 
   6   8   0     4205.30     4117.49    121.93 o 
   8   8   0       91.05       16.86     37.03 o 
  10   8   0        2.86        3.26     64.22 o 
  12   8   0      155.72      156.56     69.43 o 
  14   8   0        4.86       70.40     61.68 o 
   1   9   0      849.43      736.37    107.75 o 
   3   9   0      130.09       99.10     65.43 o 
   5   9   0      271.24      352.39     58.58 o 
   7   9   0      145.37       76.10     53.87 o 
   9   9   0       50.36       39.61     84.00 o 
  11   9   0        1.21       15.06    102.01 o 
   0  10   0      204.07      348.71    165.54 o 
   2  10   0       58.87      -60.24     70.43 o 
   4  10   0      492.81      341.67     81.01 o 
   6  10   0     1391.72     1459.71    248.50 o 
 -21   1   1        6.03      -11.31     35.04 o 
 -19   1   1       38.01       -3.63     30.90 o 
 -17   1   1      222.00      182.05     46.49 o 
 -15   1   1       45.81       68.14     32.06 o 
 -13   1   1      724.41      840.00     43.87 o 
 -11   1   1     1094.17      915.86     52.71 o 
  -9   1   1     7507.16     6798.47    180.04 o 
  -7   1   1     3637.13     3339.07    152.70 o 
  -5   1   1    14064.42    13009.89    173.22 o 
  -3   1   1    29852.19    10280.26   9301.67 o 
   3   1   1     2827.92     3235.66     66.17 o 
   5   1   1     6458.47     7365.25    100.89 o 
   7   1   1     1009.55     1174.41     25.85 o 
   9   1   1    10425.60    10115.10    126.41 o 
  11   1   1     4048.41     3592.43    118.25 o 
  13   1   1       72.16       90.93     32.40 o 
  15   1   1      151.49      139.28     37.83 o 
  17   1   1       45.64       15.81     44.09 o 
  19   1   1       52.91       74.07     79.76 o 
  21   1   1       26.99       38.54     53.16 o 
 -22   2   1       30.35       46.35     59.96 o 
 -20   2   1     1422.40     1630.76     95.30 o 
 -18   2   1        8.54       -3.98     52.11 o 
 -16   2   1        5.43      -35.52     38.15 o 
 -14   2   1        5.40      -37.36     78.16 o 
 -12   2   1      572.62      563.47     18.51 o 
 -10   2   1    22365.68    22888.72    382.23 o 
  -8   2   1    27014.89    25628.18    305.30 o 
  -6   2   1     1088.11      978.78     29.04 o 
  -4   2   1       10.74       24.35      8.48 o 
  -2   2   1     3692.56     3734.46     73.68 o 
   0   2   1       95.20       40.38     11.91 o 
   2   2   1    11856.27    11915.46    227.77 o 
   4   2   1     4548.26     3705.30     60.17 o 
   6   2   1     4865.28     4929.58     71.72 o 
   8   2   1    13999.22    13957.19    474.54 o 
  10   2   1    11909.32    12333.42    166.71 o 
  12   2   1     3119.65     3233.50     55.43 o 
  14   2   1     1113.67     1136.38     62.36 o 
  16   2   1      586.71      598.77     38.35 o 
  18   2   1     1169.64     1205.60     68.65 o 
  20   2   1     1903.26     1943.73    125.25 o 
  22   2   1     1036.60     1245.28    106.74 o 
 -21   3   1     2417.43     2554.61    133.53 o 
 -19   3   1      621.93      579.31     75.33 o 
 -17   3   1       16.14       43.18     30.27 o 
 -15   3   1     1068.87     1087.66     61.84 o 
 -13   3   1     3981.03     4164.25     82.53 o 
 -11   3   1     1074.65     1058.50     36.95 o 
  -9   3   1    35005.36    35333.90    454.22 o 
  -7   3   1     5109.89     5352.12    101.01 o 
  -5   3   1      429.00      489.81     77.06 o 
  -3   3   1    10306.80    10114.35    179.95 o 
  -1   3   1    45962.80    44305.68   2152.21 o 
   1   3   1     2191.18     2416.72    260.33 o 
   3   3   1    29712.37    28939.02    523.57 o 
   5   3   1     8893.77     8789.96    155.94 o 
   7   3   1      168.48      286.43     25.18 o 
   9   3   1     3825.62     4031.60     95.81 o 
  11   3   1    14936.27    14689.36    197.82 o 
  13   3   1     1099.73     1180.93     34.07 o 
  15   3   1     3476.85     3672.07    106.39 o 
  17   3   1      261.07      285.29     27.45 o 
  19   3   1      189.08      127.71     52.49 o 
  21   3   1      259.66      231.55     82.23 o 
 -20   4   1      548.00      597.08     72.95 o 
 -18   4   1       30.48       59.37     38.32 o 
 -16   4   1       56.86        1.95     18.46 o 
 -14   4   1     5654.59     6038.63    126.84 o 
 -12   4   1     5481.09     5392.19     93.73 o 
 -10   4   1       64.49       23.54     25.44 o 
  -8   4   1     2508.64     2462.33     72.59 o 
  -6   4   1      698.36      647.51     25.72 o 
  -4   4   1        7.92      172.48    415.90 o 
  -2   4   1    37424.28    37121.07    679.28 o 
   0   4   1     1848.40     1772.54    162.85 o 
   2   4   1    39263.33    43782.71   4080.95 o 
   4   4   1     9323.10     8961.72    188.42 o 
   6   4   1      724.29      833.30     43.79 o 
   8   4   1       80.00       66.82     21.23 o 
  10   4   1     2768.67     2926.20     80.46 o 
  12   4   1        1.31       11.94     18.98 o 
  14   4   1     8643.90     9213.90    147.28 o 
  16   4   1      206.63      205.92     31.03 o 
  18   4   1       32.99       88.20     52.82 o 
  20   4   1        2.37      -31.78     57.92 o 
 -19   5   1        3.14      -43.26     48.68 o 
 -17   5   1      105.50      140.86     30.84 o 
 -15   5   1     1308.48     1190.77     50.71 o 
 -13   5   1     5565.52     6003.00    176.51 o 
 -11   5   1     1054.35     1205.78     42.18 o 
  -9   5   1      782.73      716.88     55.77 o 
  -7   5   1     2379.01     2324.54     58.52 o 
  -5   5   1     1521.10     1373.65     58.87 o 
  -3   5   1     2756.31     2742.69     95.55 o 
  -1   5   1    19785.03    21065.34    408.43 o 
   1   5   1      193.46      296.86     30.32 o 
   3   5   1     4540.52     4703.75    141.45 o 
   5   5   1      199.59      173.56     26.96 o 
   7   5   1     1087.58     1003.98     37.02 o 
   9   5   1      254.89      199.90     40.93 o 
  11   5   1     4286.99     4450.91    101.44 o 
  13   5   1     2926.73     3195.65     77.33 o 
  15   5   1     1922.88     1893.41     84.51 o 
  17   5   1      266.59      267.79     60.52 o 
  19   5   1      229.89       74.84     67.81 o 
 -18   6   1      621.49      595.35    139.28 o 
 -16   6   1        3.12       39.94     37.59 o 
 -14   6   1      914.77      870.55     54.09 o 
 -12   6   1     2189.87     2264.96    125.89 o 
 -10   6   1        4.61      -24.01     24.01 o 
  -8   6   1     2202.43     2183.68     96.92 o 
  -6   6   1     6780.94     7468.48    152.90 o 
  -4   6   1       89.32      167.79     33.42 o 
  -2   6   1     1054.96     1104.26     66.02 o 
   0   6   1     1594.54     1841.76     71.75 o 
   2   6   1     2834.38     2786.17     96.70 o 
   4   6   1      625.43      572.04     36.38 o 
   6   6   1      932.45      934.63     60.05 o 
   8   6   1     2316.73     2395.56     75.06 o 
  10   6   1      194.51      247.54     29.77 o 
  12   6   1      109.72       85.51     25.99 o 
  14   6   1     2786.39     2873.10    145.09 o 
  16   6   1       10.19      -12.96     35.25 o 
  18   6   1        0.97       63.67     72.05 o 
 -17   7   1       29.24       40.65     70.81 o 
 -15   7   1     2160.56     2136.27     86.13 o 
 -13   7   1      310.66      254.98     40.46 o 
 -11   7   1      339.06      288.73     34.45 o 
  -9   7   1      806.35      810.66     44.11 o 
  -7   7   1       81.71       74.58     24.14 o 
  -5   7   1     1384.94     1330.60     59.46 o 
  -3   7   1     4017.60     4058.67    112.48 o 
  -1   7   1        4.40       17.19     27.01 o 
   1   7   1       10.45      -18.82     32.90 o 
   3   7   1       14.87       30.93     34.75 o 
   5   7   1     8633.90     9062.97    221.69 o 
   7   7   1      224.97      231.78     44.66 o 
   9   7   1      142.80       77.00     42.35 o 
  11   7   1      108.00       35.68     33.25 o 
  13   7   1        2.94       14.27     36.11 o 
  15   7   1      264.02      221.16     45.21 o 
  17   7   1     1350.02     1087.80    162.73 o 
 -14   8   1     1394.17     1236.93     91.41 o 
 -12   8   1      525.51      550.70     60.88 o 
 -10   8   1      854.78      843.71     61.40 o 
  -8   8   1       18.72       52.21     34.25 o 
  -6   8   1      530.85      455.57     52.76 o 
  -4   8   1     7785.22     7784.36    217.30 o 
  -2   8   1     3190.26     3540.19    133.65 o 
   0   8   1       44.43      152.78     44.86 o 
   2   8   1        2.31       11.62     39.98 o 
   4   8   1     2421.57     2590.83    109.97 o 
   6   8   1      236.58      204.16     34.33 o 
   8   8   1     2653.76     2986.86    102.06 o 
  10   8   1       10.69       17.11     71.68 o 
  12   8   1      749.01      815.83    155.44 o 
  14   8   1      495.42      488.79     85.64 o 
 -11   9   1      118.08      183.48     85.48 o 
  -9   9   1      527.55      520.32     59.44 o 
  -7   9   1     1720.07     1691.37    126.11 o 
  -5   9   1      477.20      477.82     70.58 o 
  -3   9   1     4308.42     4788.92    186.55 o 
  -1   9   1      359.48      273.86     76.01 o 
   1   9   1        7.40      -71.64     88.18 o 
   3   9   1     2485.20     2360.16    151.87 o 
   5   9   1     3224.66     3549.85    133.89 o 
   7   9   1      236.57      196.37     79.46 o 
   9   9   1     1270.52     1088.76    105.29 o 
  11   9   1        1.53        2.80     82.80 o 
  -6  10   1      596.27      623.87     97.48 o 
  -4  10   1      407.32      208.08    105.07 o 
  -2  10   1      541.92      549.99     95.30 o 
   0  10   1       60.19      -18.63    178.96 o 
   2  10   1       40.72       74.34     59.72 o 
   4  10   1      186.95       99.00     75.25 o 
   6  10   1       29.26      319.19    126.88 o 
 -22   0   2       39.80        8.02     80.96 o 
 -20   0   2     1093.51     1130.29    110.62 o 
 -18   0   2     2947.54     2875.42    129.06 o 
 -16   0   2     5106.33     5018.96    170.34 o 
 -14   0   2     6189.21     6212.58    179.56 o 
 -12   0   2      159.06      128.26     31.66 o 
 -10   0   2     7527.90     7175.33    225.26 o 
  -8   0   2        0.74       19.09     26.65 o 
  -6   0   2     3995.42     4510.25     91.38 o 
  -4   0   2    38621.82    36171.51    615.35 o 
  -2   0   2       24.12       -4.81     22.04 o 
   2   0   2    11714.06    14338.59    814.85 o 
   4   0   2     2341.76     2466.55     65.93 o 
   6   0   2     3887.35     4083.07     71.69 o 
   8   0   2      333.92      250.71     40.48 o 
  10   0   2     1859.85     2025.85     78.96 o 
  12   0   2    17923.02    18372.79    428.87 o 
  14   0   2     6822.33     6485.13    244.90 o 
  16   0   2        6.32      -12.02     48.50 o 
  18   0   2       46.81       96.19     72.15 o 
  20   0   2        3.14      272.95    135.88 o 
  22   0   2      375.83      343.90    101.00 o 
 -21   1   2      397.72      400.61     69.28 o 
 -19   1   2     2544.30     2856.80    121.98 o 
 -17   1   2     1461.23     1614.30     91.99 o 
 -15   1   2     2356.57     2382.24     75.57 o 
 -13   1   2      433.60      304.80     54.11 o 
 -11   1   2     7902.11     7724.93    177.25 o 
  -9   1   2     4949.89     4351.06     76.13 o 
  -7   1   2    17124.86    16067.48    211.45 o 
  -5   1   2     1585.58     1760.67     44.23 o 
  -3   1   2    20697.93    18284.25    267.28 o 
  -1   1   2    20404.73    11065.60   2505.69 o 
   3   1   2    38651.30    37719.54   1483.27 o 
   5   1   2     9145.67     8075.65    112.89 o 
   7   1   2      317.05      399.46     14.96 o 
   9   1   2     1577.98     1808.53     48.81 o 
  11   1   2     3307.44     3454.25    100.55 o 
  13   1   2    13598.93    13810.13    428.39 o 
  15   1   2     1737.41     1822.45     81.16 o 
  17   1   2     2278.01     2264.54     83.97 o 
  19   1   2      142.45      169.85     51.21 o 
  21   1   2      193.02      205.57     68.02 o 
 -22   2   2     1462.44     1402.43    105.79 o 
 -20   2   2      203.17      148.99     55.52 o 
 -18   2   2      272.18      162.27     42.63 o 
 -16   2   2      261.70      267.39     24.31 o 
 -14   2   2      113.90      110.80     21.47 o 
 -12   2   2     6242.08     6533.65    121.84 o 
 -10   2   2    15728.59    15751.87    201.20 o 
  -8   2   2     1612.78     1527.94     31.60 o 
  -6   2   2     7392.70     7009.52    119.35 o 
  -4   2   2      865.34      871.01     57.27 o 
  -2   2   2     4919.45     4153.00     66.19 o 
   0   2   2     5320.75     5604.48    115.44 o 
   2   2   2    28003.02    32413.85   3449.38 o 
   4   2   2    30595.75    31994.49   1014.70 o 
   6   2   2    14728.96    17177.08    507.59 o 
   8   2   2    12005.76    14025.33   1462.68 o 
  10   2   2     6761.04     6890.35    101.80 o 
  12   2   2     1193.93     1174.52     55.19 o 
  14   2   2     3215.32     3043.69     90.96 o 
  16   2   2     3380.12     3419.56     76.58 o 
  18   2   2      928.08      846.97     63.39 o 
  20   2   2       79.39       39.31     52.68 o 
  22   2   2      107.21      106.52     64.01 o 
 -21   3   2      273.51      303.44     94.59 o 
 -19   3   2      539.77      445.58     34.61 o 
 -17   3   2      472.44      416.36     31.10 o 
 -15   3   2      883.92      821.17     28.47 o 
 -13   3   2       76.57      106.84     17.60 o 
 -11   3   2       21.04       -4.06     15.55 o 
  -9   3   2      119.18      124.96     15.30 o 
  -7   3   2     1505.54     1472.14     33.85 o 
  -5   3   2     5162.12     5205.01     84.68 o 
  -3   3   2     1907.28     1502.77     43.39 o 
  -1   3   2     3279.38     2741.99     71.92 o 
   1   3   2     5434.26     5858.45    444.59 o 
   3   3   2     8808.14     9288.53    239.10 o 
   5   3   2     9229.22     9288.20    174.97 o 
   7   3   2      146.07      248.66     22.62 o 
   9   3   2     1464.27     1459.81     44.07 o 
  11   3   2      530.45      551.28     22.24 o 
  13   3   2       80.35       86.76     17.76 o 
  15   3   2     2103.97     2060.52     70.70 o 
  17   3   2       43.95       14.41     22.98 o 
  19   3   2      537.16      408.81     26.34 o 
  21   3   2      205.10      269.13    156.52 o 
 -20   4   2      484.01      535.86    220.05 o 
 -18   4   2      407.20      354.81     22.35 o 
 -16   4   2     1987.36     2174.81     63.27 o 
 -14   4   2     1269.11     1288.81     45.37 o 
 -12   4   2     1313.89     1312.52     43.85 o 
 -10   4   2       87.33       69.80     19.67 o 
  -8   4   2      360.08      511.42     31.53 o 
  -6   4   2      365.34      363.99     24.05 o 
  -4   4   2     9793.47     9522.97    400.05 o 
  -2   4   2     3438.49     3382.83     89.69 o 
   0   4   2    21985.99    20206.76    393.29 o 
   2   4   2     6342.85     7607.81    729.28 o 
   4   4   2     7164.01     7673.52    147.66 o 
   6   4   2      550.17      670.00     52.07 o 
   8   4   2      623.72      604.96     34.36 o 
  10   4   2     7294.33     8028.14    141.84 o 
  12   4   2     2027.45     2150.68     91.23 o 
  14   4   2     1695.91     1779.07     86.26 o 
  16   4   2      865.65      806.58     41.65 o 
  18   4   2      504.94      446.87     40.51 o 
  20   4   2       90.76       29.88     64.88 o 
 -19   5   2        0.70      -54.65     54.65 o 
 -17   5   2        5.08      -23.46     29.46 o 
 -15   5   2       62.52       55.45     33.44 o 
 -13   5   2     1143.15     1129.09     45.23 o 
 -11   5   2     4995.68     5125.53    102.89 o 
  -9   5   2     2691.05     2832.63     65.38 o 
  -7   5   2      109.01       84.64     20.92 o 
  -5   5   2     8736.87     8702.83    338.44 o 
  -3   5   2     3816.73     4186.63    684.68 o 
  -1   5   2     8823.40     9241.71    207.98 o 
   1   5   2     2736.60     2834.18    261.09 o 
   3   5   2     1040.62     1289.11    118.65 o 
   5   5   2     4894.54     5313.80    257.44 o 
   7   5   2    16660.59    17386.68    277.36 o 
   9   5   2      690.26      725.61     34.89 o 
  11   5   2      928.40      906.05     49.52 o 
  13   5   2        6.53      -24.81     24.81 o 
  15   5   2      424.60      473.26     46.54 o 
  17   5   2      597.86      599.80     48.77 o 
  19   5   2     1000.22      883.78    109.87 o 
 -18   6   2      149.54      117.31     84.91 o 
 -16   6   2       91.28      -28.13     50.97 o 
 -14   6   2       95.68       79.06     32.86 o 
 -12   6   2     2602.00     2634.29     76.03 o 
 -10   6   2     2391.98     2342.55     87.41 o 
  -8   6   2       38.17       24.22     24.89 o 
  -6   6   2     5134.42     5255.20    132.32 o 
  -4   6   2     6083.48     6264.98    138.05 o 
  -2   6   2      405.75      387.60     44.20 o 
   0   6   2      148.64      131.53     40.90 o 
   2   6   2     2524.46     2609.37    146.54 o 
   4   6   2      313.47      325.76     56.90 o 
   6   6   2     5727.68     6405.70    219.24 o 
   8   6   2     8997.93     9083.35    187.25 o 
  10   6   2      113.92       82.36     26.37 o 
  12   6   2      213.34      143.99     32.31 o 
  14   6   2     1335.29     1373.15     62.67 o 
  16   6   2       38.29       12.05     45.16 o 
  18   6   2      698.85      673.72     88.43 o 
 -17   7   2      224.09      147.91     70.72 o 
 -15   7   2      169.16      106.67     37.95 o 
 -13   7   2       59.82        6.53     35.73 o 
 -11   7   2     1702.59     1771.07     68.65 o 
  -9   7   2     1397.55     1349.97     53.01 o 
  -7   7   2     2385.99     2535.43     70.53 o 
  -5   7   2     2725.61     2792.52     87.57 o 
  -3   7   2     3391.18     3438.78     98.04 o 
  -1   7   2      131.90      136.06     36.97 o 
   1   7   2     1826.72     1726.88     79.95 o 
   3   7   2      536.19      545.35     99.46 o 
   5   7   2     5401.75     5715.37    242.40 o 
   7   7   2     2874.22     3187.20     89.40 o 
   9   7   2     1810.76     1867.12     69.66 o 
  11   7   2       54.68       28.94     33.28 o 
  13   7   2     1310.51     1116.70     62.89 o 
  15   7   2       27.92       12.49     54.16 o 
  17   7   2      373.60      252.51    193.19 o 
 -14   8   2       15.05       97.49     46.67 o 
 -12   8   2        2.59       29.42     62.89 o 
 -10   8   2     2962.46     2899.49     98.87 o 
  -8   8   2      112.03      106.90     34.40 o 
  -6   8   2     1589.20     1809.46    143.01 o 
  -4   8   2      178.46      286.28     41.16 o 
  -2   8   2      238.08      190.53     58.66 o 
   0   8   2      323.10      434.76     53.69 o 
   2   8   2     3565.76     3657.14    158.98 o 
   4   8   2     1051.48     1230.86     69.82 o 
   6   8   2     2701.09     2817.61     97.25 o 
   8   8   2       89.14       65.03     36.15 o 
  10   8   2      292.34      200.90     41.16 o 
  12   8   2      290.73      177.41     75.14 o 
  14   8   2      117.95       73.53     73.35 o 
 -11   9   2      120.37      267.53     76.59 o 
  -9   9   2       88.11      106.77     49.76 o 
  -7   9   2      304.47      321.01    117.06 o 
  -5   9   2      261.38      300.95     76.58 o 
  -3   9   2      191.34      210.73     67.88 o 
  -1   9   2       17.08      -53.19     53.19 o 
   1   9   2      415.49      387.28     92.77 o 
   3   9   2      554.23      460.13     85.04 o 
   5   9   2        3.64      -13.73     59.73 o 
   7   9   2     1021.85      901.06     70.39 o 
   9   9   2        0.62       21.03     69.18 o 
  11   9   2       72.09      123.21    140.28 o 
  -6  10   2      123.20      102.04     76.30 o 
  -4  10   2     1158.83     1076.71     83.88 o 
  -2  10   2       11.21      -51.45    132.32 o 
   0  10   2        3.52      -65.15     65.15 o 
   2  10   2      271.86      271.08     94.36 o 
   4  10   2       13.28      -38.51    116.72 o 
   6  10   2      749.06      613.83    129.60 o 
 -21   1   3       38.80       59.63     67.94 o 
 -19   1   3      670.55      716.58    147.90 o 
 -17   1   3       83.37       84.57     41.57 o 
 -15   1   3      212.74      189.07     58.32 o 
 -13   1   3      126.75      114.22     20.40 o 
 -11   1   3       27.27       37.63     14.58 o 
  -9   1   3     2244.69     1922.99     34.54 o 
  -7   1   3    37380.61    36716.92    424.47 o 
  -5   1   3      356.86      450.99     16.27 o 
  -3   1   3    24708.20    23325.41    353.13 o 
  -1   1   3     9820.39    10662.40    172.26 o 
   1   1   3      590.02      372.04     36.39 o 
   3   1   3    15313.60    17899.63   1450.06 o 
   5   1   3    22066.53    21111.66    273.07 o 
   7   1   3      646.38      774.66     18.09 o 
   9   1   3     9524.56     9948.33    132.45 o 
  11   1   3     4491.03     4225.52     79.14 o 
  13   1   3     2047.76     2072.68    112.27 o 
  15   1   3        6.24        9.60     13.70 o 
  17   1   3      284.62      193.06     51.94 o 
  19   1   3      213.80      234.18     55.82 o 
  21   1   3      808.68      852.07     85.88 o 
 -22   2   3      226.14      262.66     67.63 o 
 -20   2   3      688.82      891.19    108.62 o 
 -18   2   3      811.38      739.16     72.75 o 
 -16   2   3      142.59      102.83     37.26 o 
 -14   2   3      254.96      269.11     13.57 o 
 -12   2   3     2917.64     2836.06     54.24 o 
 -10   2   3      628.17      601.93     24.42 o 
  -8   2   3    19977.91    18958.54    248.97 o 
  -6   2   3    21643.88    21514.32    279.45 o 
  -4   2   3       65.03       67.97     27.53 o 
  -2   2   3    19447.73    16630.13    240.95 o 
   0   2   3     6325.07     5896.00    134.16 o 
   2   2   3     1490.66     1321.74     38.01 o 
   4   2   3    64968.58    67350.01   2828.22 o 
   6   2   3    10347.97    11548.76    730.21 o 
   8   2   3      383.65      494.16     53.46 o 
  10   2   3      787.63      706.38     24.30 o 
  12   2   3    10635.36    10917.89    152.91 o 
  14   2   3      238.30      183.48     29.48 o 
  16   2   3     2227.38     2286.11     71.16 o 
  18   2   3      809.36      819.41     73.76 o 
  20   2   3      569.29      653.02     74.97 o 
  22   2   3     1089.57     1046.52    161.33 o 
 -21   3   3      213.64      296.80     77.68 o 
 -19   3   3     1391.86     1579.36    100.18 o 
 -17   3   3      255.79      203.82     28.79 o 
 -15   3   3     1026.78      957.70     34.00 o 
 -13   3   3     1181.77     1094.95     32.88 o 
 -11   3   3     1201.76     1267.44     36.14 o 
  -9   3   3     6549.41     6049.32    118.77 o 
  -7   3   3    14947.73    14815.92    194.13 o 
  -5   3   3      830.85      862.52     41.66 o 
  -3   3   3     3682.49     3239.07     67.58 o 
  -1   3   3     9441.60     8302.80    166.28 o 
   1   3   3     4444.04     4769.65    325.82 o 
   3   3   3    24230.07    27121.50   2319.93 o 
   5   3   3    27209.08    27188.09    877.23 o 
   7   3   3      269.45      266.07     28.58 o 
   9   3   3      239.90      290.12     27.71 o 
  11   3   3     7621.88     7699.08    139.66 o 
  13   3   3      963.98      889.42     42.23 o 
  15   3   3     5627.38     6008.81    122.08 o 
  17   3   3     1854.93     1592.83     64.22 o 
  19   3   3       11.96       31.09     65.98 o 
  21   3   3       24.91       54.35     64.13 o 
 -20   4   3      420.78      493.79    105.01 o 
 -18   4   3      975.86      916.59     36.46 o 
 -16   4   3      362.19      354.85     27.18 o 
 -14   4   3       25.90       27.92     20.52 o 
 -12   4   3     3602.56     3636.30     84.94 o 
 -10   4   3     2147.38     1988.35     47.09 o 
  -8   4   3     5212.18     5128.27     88.13 o 
  -6   4   3     4316.77     4826.53     85.78 o 
  -4   4   3     4082.46     4016.25    191.55 o 
  -2   4   3     6956.93     6741.76    130.04 o 
   0   4   3     6147.50     5111.00    117.08 o 
   2   4   3     1917.35     2077.58    197.45 o 
   4   4   3    15021.71    14464.30    276.86 o 
   6   4   3      736.48      864.33     39.14 o 
   8   4   3     1550.58     1545.92     46.33 o 
  10   4   3     1596.71     1738.54     77.00 o 
  12   4   3        6.50       39.48     21.52 o 
  14   4   3      639.85      590.60     29.99 o 
  16   4   3     4796.24     5438.18    116.75 o 
  18   4   3      172.19      134.48     25.63 o 
  20   4   3      138.52      120.12     73.43 o 
 -19   5   3      870.02      777.28    128.26 o 
 -17   5   3      272.82      284.44     35.59 o 
 -15   5   3     1293.97     1269.49     52.35 o 
 -13   5   3      285.77      215.16     28.60 o 
 -11   5   3     4862.76     5079.82    148.12 o 
  -9   5   3      247.76      226.44     60.69 o 
  -7   5   3      496.09      481.04     34.61 o 
  -5   5   3     7609.60     7297.64    144.19 o 
  -3   5   3     9811.91    10543.12    260.56 o 
  -1   5   3     5830.57     5879.62    149.09 o 
   1   5   3    11280.12    11254.97    243.71 o 
   3   5   3      630.65      851.74     67.80 o 
   5   5   3     2639.97     2743.64     61.50 o 
   7   5   3      756.77      770.47     33.34 o 
   9   5   3      619.26      689.98     42.98 o 
  11   5   3      770.45      813.83     49.87 o 
  13   5   3       55.55       16.55     38.30 o 
  15   5   3     3032.80     3194.03    157.42 o 
  17   5   3     2456.43     2382.82     99.85 o 
  19   5   3       10.05      -53.88     53.88 o 
 -18   6   3      125.57      255.78     89.58 o 
 -16   6   3       68.52       55.08     44.13 o 
 -14   6   3       61.57       26.84     35.17 o 
 -12   6   3      307.88      272.68     33.70 o 
 -10   6   3      450.77      410.34     54.82 o 
  -8   6   3      182.88      205.21     29.01 o 
  -6   6   3      369.36      398.93     31.59 o 
  -4   6   3      745.45      797.87     39.26 o 
  -2   6   3      345.96      356.07     31.20 o 
   0   6   3     5367.97     5193.31    138.88 o 
   2   6   3     2145.57     2553.43    138.23 o 
   4   6   3      227.14      285.74     46.10 o 
   6   6   3     1121.39     1060.75     68.61 o 
   8   6   3      483.78      497.11     97.60 o 
  10   6   3      538.78      483.17     41.73 o 
  12   6   3      932.16      973.61     82.56 o 
  14   6   3      115.82      126.95     38.76 o 
  16   6   3      108.95       31.25     32.34 o 
  18   6   3      169.09      158.39    111.02 o 
 -17   7   3      271.50      202.17     73.87 o 
 -15   7   3      405.36      440.50     55.16 o 
 -13   7   3      553.63      556.09     56.41 o 
 -11   7   3      719.96      663.38     44.46 o 
  -9   7   3      370.07      333.60     70.75 o 
  -7   7   3       21.51       25.37     26.22 o 
  -5   7   3      219.61      211.29     31.81 o 
  -3   7   3     2922.63     3165.18    108.25 o 
  -1   7   3     2608.93     2737.46    141.31 o 
   1   7   3       45.25       22.40     35.13 o 
   3   7   3      689.67      784.95     59.14 o 
   5   7   3        4.50        1.98     24.66 o 
   7   7   3       70.30      155.64     27.05 o 
   9   7   3     1164.12     1062.75     70.41 o 
  11   7   3     1305.29     1234.96     87.88 o 
  13   7   3      220.67      192.38     39.03 o 
  15   7   3       96.16      133.26     47.68 o 
 -14   8   3     1425.57     1266.00     95.28 o 
 -12   8   3     1745.19     1537.70     77.33 o 
 -10   8   3       69.16       -2.41     39.73 o 
  -8   8   3      201.09      231.22     36.56 o 
  -6   8   3       18.03       18.60     37.95 o 
  -4   8   3      461.01      465.52     47.61 o 
  -2   8   3    10547.99    11373.00    259.32 o 
   0   8   3     5006.07     5184.34    176.84 o 
   2   8   3      432.81      339.71     57.45 o 
   4   8   3        9.55       31.88     34.54 o 
   6   8   3      158.55      125.77     50.93 o 
   8   8   3       39.55       29.78     48.40 o 
  10   8   3     1932.23     1670.48    113.96 o 
  12   8   3       21.81       -3.15     50.07 o 
  14   8   3      174.30       48.49     78.37 o 
 -11   9   3      166.96      101.47     70.65 o 
  -9   9   3      278.51      326.35     55.60 o 
  -7   9   3      808.44      790.02     97.97 o 
  -5   9   3      186.05      174.81     51.39 o 
  -3   9   3     1772.06     1828.01    109.70 o 
  -1   9   3     5275.58     5409.59    206.12 o 
   1   9   3      207.31      201.83     84.83 o 
   3   9   3      707.70      631.27     64.89 o 
   5   9   3     1432.53     1387.62     78.10 o 
   7   9   3      209.08      239.42    156.72 o 
   9   9   3     1334.22     1250.41    159.72 o 
  11   9   3     1149.84      750.03     90.94 o 
  -6  10   3      457.16      295.00     97.33 o 
  -4  10   3        0.03        9.74    134.47 o 
  -2  10   3      628.49      726.66    141.87 o 
   0  10   3      133.69      325.68    128.93 o 
   2  10   3      275.75      529.54    120.92 o 
   4  10   3      225.30      224.47    128.84 o 
   6  10   3      994.32      973.07    185.98 o 
 -22   0   4      163.03      135.88     91.39 o 
 -20   0   4      977.55      690.20     96.60 o 
 -18   0   4     1728.15     1815.28    107.82 o 
 -16   0   4    12838.72    13881.30    357.92 o 
 -14   0   4      646.64      605.44     32.27 o 
 -12   0   4     5013.01     5040.62    117.24 o 
 -10   0   4      559.65      472.94     25.18 o 
  -8   0   4     3613.66     3721.71     77.10 o 
  -6   0   4    83625.62    80311.04   1318.97 o 
  -2   0   4       18.69      114.28     34.07 o 
   0   0   4    16547.06    14440.84    548.71 o 
   2   0   4    60840.84    54841.43   1868.18 o 
   4   0   4    45154.91    38415.89    683.62 o 
   6   0   4    23914.69    24276.09    388.63 o 
   8   0   4    20977.11    20243.93    324.74 o 
  10   0   4     8070.07     8262.83    167.94 o 
  12   0   4     2344.79     2195.27     54.89 o 
  14   0   4    17468.08    18613.68    379.97 o 
  16   0   4     7073.25     7207.79    268.54 o 
  18   0   4      336.23      248.50     75.75 o 
  20   0   4      419.54      367.94     99.40 o 
  22   0   4      127.66      228.86     95.79 o 
 -21   1   4      400.54      569.35     71.66 o 
 -19   1   4       70.76       83.38     46.67 o 
 -17   1   4     3681.59     4224.42    128.46 o 
 -15   1   4      750.31      832.41     35.06 o 
 -13   1   4      169.76      152.69     15.62 o 
 -11   1   4      552.20      497.00     24.24 o 
  -9   1   4     3756.35     3609.50     64.39 o 
  -7   1   4     2461.74     2498.98     58.05 o 
  -5   1   4    33048.49    32719.71    435.67 o 
  -3   1   4    10973.69    10625.42    161.66 o 
  -1   1   4      539.42      735.95     34.19 o 
   1   1   4      521.91      467.31     21.41 o 
   3   1   4    38027.50    34280.12    478.27 o 
   5   1   4     2939.81     3257.84     82.84 o 
   7   1   4    13137.69    12403.28    172.61 o 
   9   1   4     2968.31     3028.63     48.65 o 
  11   1   4       53.47       71.51     12.13 o 
  13   1   4     3294.74     3440.35     56.63 o 
  15   1   4     5272.73     5511.56    128.86 o 
  17   1   4     1012.24     1124.06    171.15 o 
  19   1   4     1584.04     1742.58     95.36 o 
  21   1   4       66.80      -29.00     47.93 o 
 -22   2   4       65.32       32.06     76.81 o 
 -20   2   4     1132.81     1037.64    152.51 o 
 -18   2   4      181.97      195.73     44.51 o 
 -16   2   4      740.63      608.52     29.63 o 
 -14   2   4      946.08      915.16     27.54 o 
 -12   2   4      220.15      195.94     16.27 o 
 -10   2   4     2818.28     2742.76    155.74 o 
  -8   2   4    16273.01    15737.40    204.40 o 
  -6   2   4      176.60      138.12     12.42 o 
  -4   2   4     3711.36     3285.17     63.17 o 
  -2   2   4      555.08      455.63     39.92 o 
   0   2   4     4025.44     4344.82     91.79 o 
   2   2   4     4432.32     4248.42    101.81 o 
   4   2   4    15809.87    16075.17    284.04 o 
   6   2   4      701.49      576.85     41.63 o 
   8   2   4     5698.92     5991.33    295.91 o 
  10   2   4      904.10      810.99     24.24 o 
  12   2   4      636.42      634.75     53.42 o 
  14   2   4     2381.28     2307.37     86.75 o 
  16   2   4      381.66      364.44     30.11 o 
  18   2   4      188.80      146.95     51.64 o 
  20   2   4       16.41      -44.84     56.31 o 
 -21   3   4      399.87      452.88     78.04 o 
 -19   3   4      424.19      400.59     81.68 o 
 -17   3   4       13.47        2.35     20.14 o 
 -15   3   4     1926.34     2032.50     86.26 o 
 -13   3   4      708.19      767.53     28.09 o 
 -11   3   4       71.96       55.08     15.65 o 
  -9   3   4    17277.90    17670.54    237.79 o 
  -7   3   4     9799.76     9502.92    136.63 o 
  -5   3   4        0.19      -11.00     23.48 o 
  -3   3   4     6600.74     6417.19    102.85 o 
  -1   3   4      320.93      265.06     14.20 o 
   1   3   4      525.60      583.58     31.83 o 
   3   3   4       42.12       29.42     16.14 o 
   5   3   4      691.70      649.58     24.58 o 
   7   3   4    13984.05    15357.47    689.94 o 
   9   3   4      424.76      483.10     33.18 o 
  11   3   4     1906.81     2018.76    109.75 o 
  13   3   4     3107.95     3164.56     62.58 o 
  15   3   4      605.21      584.60     27.58 o 
  17   3   4       13.83       12.37     16.54 o 
  19   3   4      264.89      214.21     35.45 o 
  21   3   4       21.45      103.84    108.62 o 
 -20   4   4      302.68       70.10    238.28 o 
 -18   4   4      105.47       75.06     35.61 o 
 -16   4   4     1385.63     1483.06     58.89 o 
 -14   4   4     2627.19     2762.11     67.97 o 
 -12   4   4      677.79      696.90     53.22 o 
 -10   4   4        2.09       23.35     17.82 o 
  -8   4   4      685.71      729.41     35.52 o 
  -6   4   4     1009.90     1030.82     34.98 o 
  -4   4   4    10104.17     9838.26    245.64 o 
  -2   4   4     3094.70     3008.72     86.08 o 
   0   4   4     2722.28     2417.29    110.44 o 
   2   4   4     4963.90     5298.16    279.60 o 
   4   4   4     2828.86     2942.34     86.67 o 
   6   4   4     2783.67     2585.99     67.69 o 
   8   4   4        4.90       30.97     17.71 o 
  10   4   4        4.72       56.76     19.59 o 
  12   4   4     2020.43     2098.40     57.89 o 
  14   4   4     2507.11     2543.17     66.52 o 
  16   4   4      242.36      244.78     39.19 o 
  18   4   4      348.71      312.54     31.87 o 
  20   4   4        5.06       91.31     92.47 o 
 -19   5   4        0.08        2.36     50.92 o 
 -17   5   4       28.54      -10.25     39.80 o 
 -15   5   4     1330.50     1251.80     50.60 o 
 -13   5   4      152.38      139.30     31.91 o 
 -11   5   4     2570.24     2619.99    102.11 o 
  -9   5   4     4320.06     4460.19     89.14 o 
  -7   5   4     2446.11     2592.25     58.95 o 
  -5   5   4      710.00      672.31     29.92 o 
  -3   5   4     1256.01     1186.33    122.42 o 
  -1   5   4      157.14       69.86     23.04 o 
   1   5   4     8592.52     8872.69    238.45 o 
   3   5   4     4440.85     5823.89    354.17 o 
   5   5   4        5.69       -1.46     34.65 o 
   7   5   4     4990.12     4978.66    129.58 o 
   9   5   4      225.34      289.04     44.43 o 
  11   5   4      370.72      303.76     30.67 o 
  13   5   4     1680.73     1815.96     52.96 o 
  15   5   4      632.58      558.62     45.76 o 
  17   5   4        7.11        1.41     51.31 o 
  19   5   4      223.36       88.97     61.30 o 
 -18   6   4       78.47      157.92     73.69 o 
 -16   6   4      639.15      600.91     59.59 o 
 -14   6   4      123.69       92.08     31.47 o 
 -12   6   4     3183.05     3351.10    107.39 o 
 -10   6   4    10169.48    10992.85    203.14 o 
  -8   6   4     3984.11     4214.45     92.63 o 
  -6   6   4       89.85       94.82     22.53 o 
  -4   6   4     3342.94     3673.07     81.16 o 
  -2   6   4     2054.93     2100.63     60.92 o 
   0   6   4      381.25      324.25     40.33 o 
   2   6   4     9149.52    10154.17    423.07 o 
   4   6   4      822.73     1062.06    126.23 o 
   6   6   4     5410.08     5447.94    117.43 o 
   8   6   4    14470.91    15161.68    299.80 o 
  10   6   4     7450.37     7545.82    222.50 o 
  12   6   4      305.47      255.82     33.78 o 
  14   6   4     1804.81     1627.45     74.18 o 
  16   6   4       42.31        4.50     33.58 o 
  18   6   4      635.72      602.96    150.90 o 
 -17   7   4        6.45        9.54     67.84 o 
 -15   7   4       95.96       36.54     44.24 o 
 -13   7   4        1.60      -14.37     35.00 o 
 -11   7   4     1048.93      982.41     56.01 o 
  -9   7   4     1201.04     1059.00     50.62 o 
  -7   7   4       82.73       51.05     40.55 o 
  -5   7   4     1225.03     1107.02     45.65 o 
  -3   7   4     1878.32     1967.44    107.20 o 
  -1   7   4      661.20      547.45     74.86 o 
   1   7   4     1404.34     1483.18     77.52 o 
   3   7   4       51.59      -23.44     23.44 o 
   5   7   4     1882.78     2241.03    191.72 o 
   7   7   4     5821.15     6023.74    163.31 o 
   9   7   4     3055.16     3251.40    137.23 o 
  11   7   4      371.74      324.93     42.70 o 
  13   7   4      380.89      312.63     47.29 o 
  15   7   4        4.96       35.99     58.95 o 
 -14   8   4        9.09       45.15     62.52 o 
 -12   8   4       41.81       41.31     55.48 o 
 -10   8   4     2100.92     1990.94    166.43 o 
  -8   8   4      331.84      307.13     40.46 o 
  -6   8   4      242.24      246.26     71.16 o 
  -4   8   4      754.82      813.17    100.20 o 
  -2   8   4      228.39      331.96     65.32 o 
   0   8   4       95.97      108.58     82.56 o 
   2   8   4     5559.33     5926.82    295.22 o 
   4   8   4      178.98      169.96     33.21 o 
   6   8   4       88.33      216.40     38.30 o 
   8   8   4      176.79      128.93     40.57 o 
  10   8   4       46.09      144.49     71.07 o 
  12   8   4       10.14      -43.23     52.88 o 
  14   8   4      209.41      154.30     88.61 o 
 -11   9   4      295.30      363.46     74.85 o 
  -9   9   4        1.52      -48.35     48.35 o 
  -7   9   4      288.39      336.09     50.76 o 
  -5   9   4      364.01      339.02     53.88 o 
  -3   9   4       17.55      -10.87     60.45 o 
  -1   9   4      153.47      113.76     85.51 o 
   1   9   4       13.77      -46.67     52.83 o 
   3   9   4      966.97      822.01     98.55 o 
   5   9   4      362.58      470.94    104.14 o 
   7   9   4      237.02      316.33    110.71 o 
   9   9   4      434.27      436.53    123.48 o 
  11   9   4      460.63      481.39    255.92 o 
  -6  10   4      157.17      -53.68     96.60 o 
  -4  10   4       95.31      130.04    130.23 o 
  -2  10   4       82.07      -33.62    101.00 o 
   0  10   4      278.89      267.66    270.75 o 
   2  10   4       19.59      -17.53    120.41 o 
   4  10   4       74.05      -65.84    111.63 o 
   6  10   4      138.52       16.79    202.81 o 
 -21   1   5      337.76      309.67     78.16 o 
 -19   1   5       31.59        8.50    108.02 o 
 -17   1   5      161.53      155.49     35.95 o 
 -15   1   5        0.36      -12.52     15.56 o 
 -13   1   5        2.73       -2.30     13.45 o 
 -11   1   5     1305.77     1358.25     33.20 o 
  -9   1   5     1812.16     1879.83     43.80 o 
  -7   1   5    32577.71    31492.79    571.22 o 
  -5   1   5    20700.76    20673.88    276.52 o 
  -3   1   5    38451.77    37297.78    522.20 o 
  -1   1   5    11460.69    12004.57    200.27 o 
   1   1   5     1605.19     1943.98     50.79 o 
   3   1   5     1892.00     1416.40     38.14 o 
   5   1   5    20946.88    20294.59    504.53 o 
   7   1   5     1681.99     1273.65     29.51 o 
   9   1   5      150.96      153.62     17.24 o 
  11   1   5      116.16      118.94     17.36 o 
  13   1   5     1479.06     1519.13     62.48 o 
  15   1   5     1023.62      983.02     40.11 o 
  17   1   5       33.15       19.51     46.42 o 
  19   1   5      100.04       88.59     54.67 o 
  21   1   5      288.26      175.97     65.20 o 
 -22   2   5      363.10      219.76     75.76 o 
 -20   2   5       29.47      115.25     54.63 o 
 -18   2   5      364.85      436.37     56.66 o 
 -16   2   5      379.02      352.37     18.44 o 
 -14   2   5     3423.66     3743.38     66.78 o 
 -12   2   5      954.72      878.21     26.95 o 
 -10   2   5     2010.21     2192.76     45.67 o 
  -8   2   5     5262.22     5276.01     88.57 o 
  -6   2   5     9506.18     8828.54    151.86 o 
  -4   2   5      905.07      977.02     34.80 o 
  -2   2   5     5044.35     5000.43    100.14 o 
   0   2   5      771.58      810.74     23.75 o 
   2   2   5     2118.81     1892.25     49.25 o 
   4   2   5    28855.23    26371.29    387.13 o 
   6   2   5    19210.50    20358.05   1068.36 o 
   8   2   5     1388.46     1404.94     34.24 o 
  10   2   5      675.11      718.88     30.67 o 
  12   2   5     4362.10     4807.27     79.75 o 
  14   2   5       98.99      104.89     17.32 o 
  16   2   5     1740.08     1788.59     49.87 o 
  18   2   5     1799.23     1756.02     53.42 o 
  20   2   5       76.38       86.78     56.47 o 
 -21   3   5      465.27      463.07     82.40 o 
 -19   3   5     1337.71     1427.60     97.80 o 
 -17   3   5     1565.81     1462.17     85.22 o 
 -15   3   5     2025.72     2207.17     52.62 o 
 -13   3   5     3559.14     3657.40     71.16 o 
 -11   3   5     1509.42     1475.66     42.04 o 
  -9   3   5     1968.33     1849.87     43.50 o 
  -7   3   5    29870.15    30013.46    387.26 o 
  -5   3   5    16385.52    15257.28    220.14 o 
  -3   3   5     6314.93     5704.31    105.95 o 
  -1   3   5     7608.29     6810.00    164.61 o 
   1   3   5     9328.49     9400.58    191.32 o 
   3   3   5        4.30       17.11     13.25 o 
   5   3   5    20537.88    18926.20    308.47 o 
   7   3   5    17420.02    18043.71    838.34 o 
   9   3   5     2816.73     3236.34     94.70 o 
  11   3   5     3628.81     4001.07    136.53 o 
  13   3   5     2356.15     2284.40     50.56 o 
  15   3   5       87.80       73.94     46.34 o 
  17   3   5     1182.40     1190.31     40.32 o 
  19   3   5     1046.53      912.78    151.12 o 
  21   3   5      488.78      442.97    113.11 o 
 -20   4   5       14.73       77.82    101.23 o 
 -18   4   5     2680.80     2914.58     79.37 o 
 -16   4   5      241.96      173.50     24.78 o 
 -14   4   5        7.80       21.35     30.03 o 
 -12   4   5      248.24      225.34     24.52 o 
 -10   4   5     3821.31     3725.93     77.05 o 
  -8   4   5      144.20      130.52     23.20 o 
  -6   4   5    13143.35    12787.99    210.56 o 
  -4   4   5     7923.04     8128.82    165.34 o 
  -2   4   5    27263.61    27731.34    415.73 o 
   0   4   5    17465.65    16862.21    392.24 o 
   2   4   5    15847.84    16307.96    960.46 o 
   4   4   5     2501.93     2405.30     67.58 o 
   6   4   5     8892.21     9398.89    171.36 o 
   8   4   5     2948.92     2740.08     58.31 o 
  10   4   5     3569.78     3977.00    104.54 o 
  12   4   5      236.27      365.72     46.74 o 
  14   4   5      533.83      532.37     30.71 o 
  16   4   5     2109.55     2191.87     69.08 o 
  18   4   5     2959.41     2897.37     95.35 o 
  20   4   5        0.39      197.75     83.65 o 
 -19   5   5     1297.54     1462.73    106.87 o 
 -17   5   5     1056.47      924.49     48.94 o 
 -15   5   5        0.06       28.12     25.48 o 
 -13   5   5        8.62       14.62     26.27 o 
 -11   5   5      330.61      288.14     27.62 o 
  -9   5   5     2339.36     2476.11     96.67 o 
  -7   5   5     1572.68     1658.08     91.09 o 
  -5   5   5      556.50      671.04     47.50 o 
  -3   5   5     6030.01     6170.03    255.82 o 
  -1   5   5      848.22      777.05     34.67 o 
   1   5   5    13160.10    13305.15    314.69 o 
   3   5   5    11074.72    12234.68    519.51 o 
   5   5   5     1695.08     1799.95     59.79 o 
   7   5   5     1078.49     1044.80     83.94 o 
   9   5   5     2924.89     2875.51     78.76 o 
  11   5   5      153.76      116.09     24.37 o 
  13   5   5     2228.84     2501.77     71.97 o 
  15   5   5       28.15       -9.04     37.43 o 
  17   5   5     1697.42     1807.89     92.33 o 
  19   5   5       91.63       31.16     54.24 o 
 -18   6   5      777.27      883.13    162.53 o 
 -16   6   5       24.75       38.49     33.29 o 
 -14   6   5       15.17       27.04     27.65 o 
 -12   6   5     2073.11     1956.22    104.02 o 
 -10   6   5        8.59        9.09     25.92 o 
  -8   6   5      612.41      502.39     38.86 o 
  -6   6   5     2004.06     2109.39     65.37 o 
  -4   6   5      647.83      645.28     65.37 o 
  -2   6   5     1315.53     1394.13     82.83 o 
   0   6   5     2955.59     3099.70     69.68 o 
   2   6   5     2326.85     2359.78    148.80 o 
   4   6   5     3129.97     3446.01    324.09 o 
   6   6   5     1511.75     1546.94     71.68 o 
   8   6   5     3932.56     4358.33    105.65 o 
  10   6   5      816.47      870.14    119.75 o 
  12   6   5       88.63       40.49     28.20 o 
  14   6   5      604.10      617.46     50.68 o 
  16   6   5       13.35       19.11     39.68 o 
 -15   7   5      564.33      311.24     50.76 o 
 -13   7   5       49.38       31.53     36.45 o 
 -11   7   5       67.20       79.48     36.43 o 
  -9   7   5     1322.95     1073.69     55.80 o 
  -7   7   5       49.19       31.06     29.94 o 
  -5   7   5       55.61       75.10     37.99 o 
  -3   7   5      138.86      126.10     27.92 o 
  -1   7   5     4054.40     4215.25    119.03 o 
   1   7   5     6885.71     7269.29    207.58 o 
   3   7   5       47.76       54.28     27.25 o 
   5   7   5     1065.64     1296.95    133.64 o 
   7   7   5      511.00      511.58     39.98 o 
   9   7   5      952.81      936.48     52.98 o 
  11   7   5     1708.24     1887.09     79.32 o 
  13   7   5      281.06      312.42     46.39 o 
  15   7   5      366.75      267.56     57.66 o 
 -14   8   5       20.21       43.60    108.00 o 
 -12   8   5      565.58      559.60     62.82 o 
 -10   8   5      130.86      165.43     47.77 o 
  -8   8   5      422.77      362.17     55.90 o 
  -6   8   5       15.17      -38.30     38.30 o 
  -4   8   5      171.28      129.38     48.18 o 
  -2   8   5     2134.86     2291.17    114.49 o 
   0   8   5     6827.16     7608.79    188.03 o 
   2   8   5       24.83       19.63     37.03 o 
   4   8   5      136.69      137.39     74.80 o 
   6   8   5      112.67       45.23     33.50 o 
   8   8   5       80.44       81.02     41.02 o 
  10   8   5     1483.55     1528.26     89.46 o 
  12   8   5     1648.24     1399.03    149.12 o 
 -11   9   5     1269.22     1327.32    113.45 o 
  -9   9   5       39.02      -40.12     83.05 o 
  -7   9   5      199.35      109.91     91.15 o 
  -5   9   5      204.98      227.61     46.98 o 
  -3   9   5       10.48       -2.44     49.49 o 
  -1   9   5     6504.37     7083.27    379.15 o 
   1   9   5     3391.57     3481.79    150.01 o 
   3   9   5       26.34      -47.53    105.16 o 
   5   9   5      105.41       82.06    100.06 o 
   7   9   5      124.50      210.76    254.92 o 
   9   9   5       16.83      107.79     90.30 o 
  -4  10   5      771.59      900.21    149.00 o 
  -2  10   5       14.86       84.90    128.06 o 
   0  10   5      297.65      434.94    121.55 o 
   2  10   5       39.79      -52.18     99.55 o 
   4  10   5      613.89      556.32    145.59 o 
 -22   0   6        0.51      -67.74     84.57 o 
 -20   0   6     1288.71     1390.41    141.49 o 
 -18   0   6      679.54      522.26     63.73 o 
 -16   0   6     4073.92     4417.29    127.26 o 
 -14   0   6     3297.35     3282.81     84.59 o 
 -12   0   6     2419.80     2386.79     72.47 o 
 -10   0   6     5899.54     5820.86    126.62 o 
  -8   0   6    24381.89    25261.70    453.12 o 
  -6   0   6      884.95      916.48     49.29 o 
  -4   0   6    58040.62    55914.00   1077.78 o 
  -2   0   6    12403.77    12025.52    309.10 o 
   0   0   6      797.04      795.51     44.17 o 
   2   0   6      283.97      311.07     28.80 o 
   4   0   6    60721.87    56237.09   1109.19 o 
   6   0   6      108.51       95.76     18.08 o 
   8   0   6    17762.51    17059.43    331.47 o 
  10   0   6      345.69      300.13     24.85 o 
  12   0   6        0.53      -27.98     29.86 o 
  14   0   6       10.05       37.15     23.57 o 
  16   0   6     5413.38     6089.99    180.57 o 
  18   0   6      173.01      147.90     60.12 o 
  20   0   6     1285.13     1288.61    145.49 o 
 -21   1   6       77.55      120.57     73.61 o 
 -19   1   6     1408.33     1258.22     83.78 o 
 -17   1   6      842.72      916.03     43.83 o 
 -15   1   6     4985.67     5366.55     90.03 o 
 -13   1   6      203.84      204.66     18.56 o 
 -11   1   6      883.26      958.35     57.45 o 
  -9   1   6       23.76       72.41     29.97 o 
  -7   1   6    11805.05    11827.20    200.23 o 
  -5   1   6    30379.55    29704.70    392.29 o 
  -3   1   6    16885.47    16995.58    279.43 o 
  -1   1   6     2710.97     2789.96    105.46 o 
   1   1   6     1910.76     1979.82     45.00 o 
   3   1   6     8038.40     8374.96    145.14 o 
   5   1   6    21390.08    20827.82    531.95 o 
   7   1   6    11260.26    11474.74    163.56 o 
   9   1   6     8405.63     8486.38    122.87 o 
  11   1   6        5.73       16.53     15.71 o 
  13   1   6      376.38      379.43     21.70 o 
  15   1   6     4105.80     4445.47    109.19 o 
  17   1   6     3114.79     2884.01     72.33 o 
  19   1   6      560.74      500.13     83.00 o 
  21   1   6      402.98      322.48     76.14 o 
 -22   2   6       76.39        0.92    136.48 o 
 -20   2   6      242.58      304.89     82.52 o 
 -18   2   6       42.65        0.43     36.85 o 
 -16   2   6     3141.66     3402.43     76.02 o 
 -14   2   6       79.37       57.06     26.92 o 
 -12   2   6      717.51      708.06     27.22 o 
 -10   2   6      296.16      305.87     23.79 o 
  -8   2   6    12015.67    11868.18    173.48 o 
  -6   2   6      577.87      624.84     28.40 o 
  -4   2   6     7701.85     6726.57    112.58 o 
  -2   2   6      886.46      943.38     50.85 o 
   0   2   6     9588.53     9110.34    155.63 o 
   2   2   6     3128.69     3066.75     72.82 o 
   4   2   6    38472.55    37709.74    532.60 o 
   6   2   6      476.40      585.93     24.53 o 
   8   2   6     8344.88     8075.90    300.22 o 
  10   2   6      213.30      188.24     20.17 o 
  12   2   6     1483.27     1451.62     44.14 o 
  14   2   6       15.71       28.25     21.41 o 
  16   2   6     2832.42     3000.69     72.89 o 
  18   2   6        8.19       -2.00     31.47 o 
  20   2   6     1766.54     1881.90    249.48 o 
 -21   3   6       48.29       63.95    107.27 o 
 -19   3   6      171.02      240.30     98.60 o 
 -17   3   6      365.82      324.67     37.20 o 
 -15   3   6      608.89      579.53     36.15 o 
 -13   3   6     3218.27     3458.21     83.07 o 
 -11   3   6      410.46      404.11     24.54 o 
  -9   3   6     3616.76     3972.85     69.32 o 
  -7   3   6     8625.63     8441.93    122.09 o 
  -5   3   6      415.27      393.69     19.47 o 
  -3   3   6      270.79      325.17     18.88 o 
  -1   3   6    12237.73    12123.56    234.23 o 
   1   3   6      712.58      739.14     37.48 o 
   3   3   6     2036.37     2206.04     50.78 o 
   5   3   6       16.06        6.11     13.54 o 
   7   3   6     9272.53    10463.67    410.20 o 
   9   3   6      259.69      310.92     27.80 o 
  11   3   6     1071.45     1138.38     36.12 o 
  13   3   6     2784.38     2937.96    107.37 o 
  15   3   6     1017.03      861.09     36.40 o 
  17   3   6       68.32       41.28     23.49 o 
  19   3   6      855.86      752.97     97.25 o 
 -20   4   6      129.02      265.76    106.15 o 
 -18   4   6        0.34       -6.29     25.70 o 
 -16   4   6      596.69      668.59     43.61 o 
 -14   4   6      973.42     1091.15     43.24 o 
 -12   4   6      564.78      522.74     46.34 o 
 -10   4   6        1.31      -22.68     22.68 o 
  -8   4   6      112.76       81.42     19.42 o 
  -6   4   6     2632.53     2445.62     58.30 o 
  -4   4   6     4649.78     4298.83    100.48 o 
  -2   4   6     8755.19     8988.37    161.98 o 
   0   4   6     1005.37     1198.05     66.76 o 
   2   4   6     1760.34     1906.86     66.54 o 
   4   4   6       35.45      223.70     56.86 o 
   6   4   6      605.40      702.71     69.98 o 
   8   4   6       83.40      133.35     40.09 o 
  10   4   6     2086.04     2162.58     57.68 o 
  12   4   6      141.51      151.45     21.51 o 
  14   4   6     1978.64     2107.19     98.12 o 
  16   4   6      261.28      192.03     31.79 o 
  18   4   6      378.46      288.55     81.52 o 
 -19   5   6        3.96       11.80    108.02 o 
 -17   5   6       10.96       55.65     47.38 o 
 -15   5   6      989.75      949.80     46.23 o 
 -13   5   6     1486.57     1518.01     80.88 o 
 -11   5   6      209.59      217.20     28.74 o 
  -9   5   6     3374.70     3398.95     86.08 o 
  -7   5   6      242.43      239.49     33.46 o 
  -5   5   6      136.66      100.23     33.85 o 
  -3   5   6     1818.55     1818.63     45.89 o 
  -1   5   6     3251.18     3300.01     64.88 o 
   1   5   6     6495.94     6640.32    187.48 o 
   3   5   6     9287.43     9982.64    315.64 o 
   5   5   6      108.48      140.89     35.30 o 
   7   5   6       91.54       46.92     24.89 o 
   9   5   6      274.73      318.72     27.11 o 
  11   5   6     1571.82     1670.98     57.08 o 
  13   5   6     2027.66     2168.17     81.92 o 
  15   5   6     1543.61     1568.19     83.60 o 
  17   5   6       34.48       20.27     27.98 o 
 -18   6   6      113.64       88.66     99.80 o 
 -16   6   6       53.95       86.34     35.75 o 
 -14   6   6      197.32      136.08     33.08 o 
 -12   6   6      832.76      813.75     48.71 o 
 -10   6   6     4810.40     5174.73    127.81 o 
  -8   6   6     5777.02     6026.14    134.32 o 
  -6   6   6     1154.67     1122.23     60.68 o 
  -4   6   6      101.60       76.42     42.23 o 
  -2   6   6     4627.59     4417.55     92.55 o 
   0   6   6        7.26       20.97     20.07 o 
   2   6   6     2258.49     2276.76    113.41 o 
   4   6   6     4232.72     4430.07    142.35 o 
   6   6   6      460.41      445.16     48.46 o 
   8   6   6     1331.51     1419.21     57.41 o 
  10   6   6     8343.45     9113.58    173.93 o 
  12   6   6      202.84      267.31     36.97 o 
  14   6   6      449.88      366.48     42.51 o 
  16   6   6      172.32      141.45     50.11 o 
 -15   7   6      122.75       30.05     55.63 o 
 -13   7   6       37.60       98.16     36.30 o 
 -11   7   6     1507.38     1567.10     70.58 o 
  -9   7   6     3693.99     3718.79    107.73 o 
  -7   7   6     5554.13     5653.70    130.24 o 
  -5   7   6       70.13       42.06     27.33 o 
  -3   7   6     1969.71     1851.03     60.53 o 
  -1   7   6      178.47      181.74     28.98 o 
   1   7   6     1062.68     1080.38    127.16 o 
   3   7   6     2232.69     2344.95    222.67 o 
   5   7   6     1814.07     1786.55    147.70 o 
   7   7   6     1882.70     1865.68     69.58 o 
   9   7   6     5256.65     5308.82    226.61 o 
  11   7   6      938.52      801.97     49.75 o 
  13   7   6        6.13      -28.65     28.65 o 
  15   7   6      128.92       81.81     58.43 o 
 -14   8   6      846.04      909.04    131.22 o 
 -12   8   6       59.11       -3.71     73.62 o 
 -10   8   6       81.77       33.89     60.74 o 
  -8   8   6      543.07      376.45     46.19 o 
  -6   8   6      248.79      179.23     39.10 o 
  -4   8   6      747.82      595.40     59.82 o 
  -2   8   6     1508.65     1448.83     71.39 o 
   0   8   6      374.20      288.80     60.75 o 
   2   8   6     1127.28     1088.57    148.22 o 
   4   8   6     1466.63     1526.96    292.36 o 
   6   8   6      163.61       99.59    110.02 o 
   8   8   6      412.53      367.68     58.58 o 
  10   8   6       69.81       -9.26     99.85 o 
  12   8   6       23.09      -15.34     65.36 o 
  -9   9   6      768.16      575.89     86.93 o 
  -7   9   6      109.30       85.32     48.68 o 
  -5   9   6      223.76      208.42     44.72 o 
  -3   9   6      179.75      134.17     53.86 o 
  -1   9   6        6.29      198.63    108.19 o 
   1   9   6       24.78       21.73     43.18 o 
   3   9   6       64.91       31.32    222.05 o 
   5   9   6      350.68      841.90    174.75 o 
   7   9   6        0.07      -58.51     96.40 o 
   9   9   6       52.84       92.93    296.40 o 
  -4  10   6      167.42      445.61    146.51 o 
  -2  10   6       14.07      226.13    134.47 o 
   0  10   6        0.90     -148.28    178.56 o 
   2  10   6      786.50      734.20    153.47 o 
 -21   1   7      270.53      268.52     68.75 o 
 -19   1   7      257.32      155.40     26.01 o 
 -17   1   7        9.31      -24.11     35.71 o 
 -15   1   7      303.41      292.85     21.87 o 
 -13   1   7     1484.10     1456.02     59.53 o 
 -11   1   7     4725.42     5020.38     87.73 o 
  -9   1   7      470.16      543.22     75.55 o 
  -7   1   7     5881.84     6426.79    174.35 o 
  -5   1   7    14678.39    13981.12    232.42 o 
  -3   1   7     1608.70     1342.52     81.95 o 
  -1   1   7    10875.65    10688.85    206.31 o 
   1   1   7       40.67      112.06     19.89 o 
   3   1   7    14824.83    15006.51    244.20 o 
   5   1   7    22905.58    22592.30    366.21 o 
   7   1   7    15725.54    14946.23    212.19 o 
   9   1   7     3499.48     3521.42     74.40 o 
  11   1   7      108.68       75.09     31.76 o 
  13   1   7     1206.43     1178.84     38.97 o 
  15   1   7       53.40       59.93     35.87 o 
  17   1   7     1312.36     1451.91     59.76 o 
  19   1   7      687.46      622.56    116.84 o 
  21   1   7        0.36      -54.37     88.18 o 
 -20   2   7      215.44      357.30     84.31 o 
 -18   2   7        2.90      -27.35     31.97 o 
 -16   2   7      256.74      236.42     78.04 o 
 -14   2   7      910.38      939.48     38.29 o 
 -12   2   7     3160.86     3367.52     59.94 o 
 -10   2   7     3522.45     3633.63     64.68 o 
  -8   2   7      114.85       84.08     23.14 o 
  -6   2   7       15.50       -2.67     14.86 o 
  -4   2   7    12024.01    11733.98    183.37 o 
  -2   2   7       39.39       23.79     19.50 o 
   0   2   7     6900.10     6764.03    121.35 o 
   2   2   7      297.50      373.72     21.07 o 
   4   2   7       63.05       23.03     28.41 o 
   6   2   7    12311.31    11865.09    493.54 o 
   8   2   7    23249.02    24577.88    760.56 o 
  10   2   7        1.09        1.01     19.98 o 
  12   2   7      517.97      564.76     26.81 o 
  14   2   7      248.99      220.30     61.22 o 
  16   2   7       26.30        7.59     20.19 o 
  18   2   7     3857.85     3960.60     86.26 o 
  20   2   7      239.19      111.33    128.55 o 
 -21   3   7      321.95      453.49    204.01 o 
 -19   3   7       62.79       52.90     48.22 o 
 -17   3   7     1348.14     1277.54     45.46 o 
 -15   3   7       45.50       15.52     19.17 o 
 -13   3   7     1047.97     1121.66     67.28 o 
 -11   3   7     3212.78     3487.89     66.68 o 
  -9   3   7     2669.46     2518.46     52.22 o 
  -7   3   7      779.13      807.12     27.13 o 
  -5   3   7    18326.61    17464.88    244.30 o 
  -3   3   7     2286.79     2297.93     87.03 o 
  -1   3   7     5877.22     5855.65    108.89 o 
   1   3   7     6877.68     6502.96    144.65 o 
   3   3   7    11456.56    11212.00    226.02 o 
   5   3   7      666.13      547.93     29.61 o 
   7   3   7    25998.25    27290.93    763.36 o 
   9   3   7      280.41      245.47     39.46 o 
  11   3   7     4521.67     4697.38    143.18 o 
  13   3   7      539.44      497.02     30.70 o 
  15   3   7     3080.06     3403.54    131.67 o 
  17   3   7      689.57      668.60     38.20 o 
  19   3   7     2593.58     2681.00    222.11 o 
 -20   4   7        1.03        6.59     84.48 o 
 -18   4   7      352.41      299.34     51.31 o 
 -16   4   7     3427.01     3426.66     88.06 o 
 -14   4   7       82.30       67.10     25.77 o 
 -12   4   7      525.08      540.63     29.20 o 
 -10   4   7     1210.51     1232.71     41.07 o 
  -8   4   7     1532.96     1579.98     40.02 o 
  -6   4   7     3306.21     3353.33     94.94 o 
  -4   4   7     6643.55     6611.30    132.05 o 
  -2   4   7     2608.12     2429.92     79.03 o 
   0   4   7     9077.80     8706.18    276.65 o 
   2   4   7     1240.24     1305.37     52.19 o 
   4   4   7     3607.21     4228.21    377.25 o 
   6   4   7     2684.55     3088.69    185.37 o 
   8   4   7        6.21       20.17     18.99 o 
  10   4   7     3404.86     4052.96     92.52 o 
  12   4   7     2496.46     2857.93     67.16 o 
  14   4   7      670.28      696.23     34.19 o 
  16   4   7      552.03      463.91     35.65 o 
  18   4   7     1042.92     1029.89     63.63 o 
 -19   5   7      141.70      161.08    124.25 o 
 -17   5   7     1938.31     2101.83     89.40 o 
 -15   5   7     1066.96     1039.72     69.42 o 
 -13   5   7      475.46      472.43     42.79 o 
 -11   5   7      449.11      382.47     32.64 o 
  -9   5   7      133.23      144.27     24.33 o 
  -7   5   7      150.02      156.00     33.90 o 
  -5   5   7     4554.02     4651.06    112.74 o 
  -3   5   7      130.57      155.19     26.93 o 
  -1   5   7     5981.53     5922.54    154.21 o 
   1   5   7     2048.05     2108.66     90.37 o 
   3   5   7     4140.66     4103.73    113.95 o 
   5   5   7      160.27      190.24     38.12 o 
   7   5   7      751.33      672.60     70.98 o 
   9   5   7     1269.21     1217.36     54.50 o 
  11   5   7     5018.55     5363.46    147.93 o 
  13   5   7     1715.21     1746.74     59.43 o 
  15   5   7      602.98      684.63     70.41 o 
  17   5   7      131.65      197.29     43.10 o 
 -16   6   7      280.69      324.42     83.41 o 
 -14   6   7      346.10      257.49     37.00 o 
 -12   6   7      180.58      202.35     60.30 o 
 -10   6   7      236.05      505.07    166.68 o 
  -8   6   7      700.69      710.54     59.53 o 
  -6   6   7     1391.00     1282.55     94.46 o 
  -4   6   7      647.99      687.77     40.57 o 
  -2   6   7     1293.47     1209.56     47.41 o 
   0   6   7     2737.98     2591.02     72.56 o 
   2   6   7        0.75      203.27    117.79 o 
   4   6   7      517.81      493.42     51.83 o 
   6   6   7     3403.05     3696.74    126.13 o 
   8   6   7       24.21       31.73     51.49 o 
  10   6   7      496.15      500.24     39.65 o 
  12   6   7      148.85      140.77     37.46 o 
  14   6   7        0.19      111.22     55.41 o 
  16   6   7      152.65      133.82     71.17 o 
 -15   7   7        0.15        9.04     63.07 o 
 -13   7   7        0.09       38.08     45.71 o 
 -11   7   7      679.16      557.68     62.44 o 
  -9   7   7       81.36       56.56     45.12 o 
  -7   7   7     1044.06     1074.58     79.89 o 
  -5   7   7       98.53       62.66     27.89 o 
  -3   7   7      600.54      539.00     45.53 o 
  -1   7   7        0.65      -33.15     35.78 o 
   1   7   7     2494.49     2907.18    178.36 o 
   3   7   7      241.96      220.25    101.94 o 
   5   7   7       69.69       13.21     64.74 o 
   7   7   7      166.09      132.78     41.10 o 
   9   7   7      164.92      170.80     51.03 o 
  11   7   7      263.79      245.27     65.78 o 
  13   7   7     1284.33     1414.20     99.80 o 
  15   7   7       54.60       31.09     36.22 o 
 -12   8   7        2.91      -24.30     66.28 o 
 -10   8   7      368.19      374.91     68.80 o 
  -8   8   7      597.27      610.94     61.52 o 
  -6   8   7     1413.93     1337.60    154.72 o 
  -4   8   7      272.55      257.01     49.17 o 
  -2   8   7      137.82      140.89     58.43 o 
   0   8   7     2557.79     2820.57    115.93 o 
   2   8   7     2039.13     2352.86    277.77 o 
   4   8   7        1.84      -38.68     89.98 o 
   6   8   7      108.36       95.82     93.59 o 
   8   8   7       70.80      386.70    106.08 o 
  10   8   7       95.55       74.83     52.03 o 
  12   8   7     2026.88     2016.19    301.21 o 
  -9   9   7      107.87       97.32     66.70 o 
  -7   9   7      525.12      521.82    106.10 o 
  -5   9   7      850.91      540.63     85.58 o 
  -3   9   7      148.13      137.63     36.40 o 
  -1   9   7     1059.61      968.15    159.12 o 
   1   9   7     4449.47     5177.18    300.76 o 
   3   9   7      374.16      529.85    125.81 o 
   5   9   7      558.57      737.58    128.66 o 
   7   9   7      121.62      142.61    102.95 o 
   9   9   7      241.64      260.90    192.19 o 
  -2  10   7        3.80      -58.85    139.71 o 
   0  10   7      226.56      103.09    160.32 o 
 -20   0   8      499.80      392.80    107.82 o 
 -18   0   8     1490.65     1393.07     58.21 o 
 -16   0   8      337.93      230.54     32.80 o 
 -14   0   8     4940.52     5543.65    140.28 o 
 -12   0   8     1046.70      992.83     62.53 o 
 -10   0   8     3182.90     3653.55     97.36 o 
  -8   0   8    18434.70    19258.59    439.29 o 
  -6   0   8    14315.25    14076.10    300.61 o 
  -4   0   8     1299.85     1075.38     58.12 o 
  -2   0   8    57353.93    51543.82    987.70 o 
   0   0   8     5656.68     5115.77    122.05 o 
   2   0   8      383.44      376.07     56.11 o 
   4   0   8     2541.13     2283.72     94.59 o 
   6   0   8     4563.91     4635.14    126.00 o 
   8   0   8     5166.28     4975.36    140.39 o 
  10   0   8    11663.55    11577.43    244.33 o 
  12   0   8      562.44      608.54     71.14 o 
  14   0   8      199.88      277.36     32.59 o 
  16   0   8     2271.94     2445.69     80.84 o 
  18   0   8     3944.79     4202.80    121.39 o 
  20   0   8      173.93      260.53    112.63 o 
 -21   1   8      110.30      140.73     68.26 o 
 -19   1   8       56.86       78.79     24.97 o 
 -17   1   8      730.62      765.81     33.39 o 
 -15   1   8      820.54      857.34     33.14 o 
 -13   1   8     2798.17     3048.52     74.50 o 
 -11   1   8       21.48       45.72     29.01 o 
  -9   1   8       16.68       20.41     27.39 o 
  -7   1   8     2108.98     1876.71     47.31 o 
  -5   1   8      784.95      778.36     53.10 o 
  -3   1   8    18857.02    18223.79    329.14 o 
  -1   1   8    12539.60    12555.64    235.62 o 
   1   1   8      922.02     1307.30     59.65 o 
   3   1   8       15.34       22.95     20.68 o 
   5   1   8       96.82       46.56     19.59 o 
   7   1   8     1433.58     1344.09     66.30 o 
   9   1   8    11542.80    12206.53    175.31 o 
  11   1   8      237.57      278.91     22.97 o 
  13   1   8     1691.70     1674.99    106.39 o 
  15   1   8     2059.44     2148.56     67.98 o 
  17   1   8     2588.73     2646.10     84.91 o 
  19   1   8      110.63      134.82     68.15 o 
 -20   2   8        4.79      -86.69     86.69 o 
 -18   2   8       15.05       17.31     21.42 o 
 -16   2   8       20.63      -16.32     21.87 o 
 -14   2   8     1800.92     1898.56     59.12 o 
 -12   2   8      406.47      296.84     24.69 o 
 -10   2   8     1277.33     1256.96     37.08 o 
  -8   2   8      425.62      303.53     26.03 o 
  -6   2   8     3166.73     3022.04     64.45 o 
  -4   2   8       52.15       -2.94     26.94 o 
  -2   2   8     5286.31     5043.74    119.87 o 
   0   2   8     2702.73     2559.10     84.52 o 
   2   2   8      151.44      102.37     16.22 o 
   4   2   8     4614.41     4358.27     97.05 o 
   6   2   8     5672.65     4972.06     87.94 o 
   8   2   8     1647.37     1514.14     42.20 o 
  10   2   8     5950.12     5665.61    104.72 o 
  12   2   8      421.68      421.62     50.78 o 
  14   2   8      558.96      545.78     42.35 o 
  16   2   8       77.12      104.35     24.46 o 
  18   2   8       99.68       67.71     33.49 o 
  20   2   8      469.12      392.75     84.09 o 
 -19   3   8      156.70      165.88     58.68 o 
 -17   3   8      211.29      198.80     79.84 o 
 -15   3   8       59.47       66.45     20.81 o 
 -13   3   8      628.99      593.92     34.35 o 
 -11   3   8      164.80      105.54     20.92 o 
  -9   3   8      126.98       89.45     20.25 o 
  -7   3   8     1035.49      929.78     28.41 o 
  -5   3   8     4291.12     4054.08     77.52 o 
  -3   3   8      447.39      461.47     25.58 o 
  -1   3   8     3399.96     3265.70     76.72 o 
   1   3   8     5127.42     4645.32    138.79 o 
   3   3   8     5387.98     5793.14    145.73 o 
   5   3   8     1625.36     1750.67    399.14 o 
   7   3   8     1841.30     1740.66     59.88 o 
   9   3   8      278.65      317.67     28.17 o 
  11   3   8      193.27      127.32     36.03 o 
  13   3   8      170.03      109.49     28.50 o 
  15   3   8      687.99      591.55     44.18 o 
  17   3   8       99.01       71.63     82.32 o 
  19   3   8      123.62      156.41    148.11 o 
 -20   4   8      512.45      588.17    107.63 o 
 -18   4   8        0.20      -30.26     30.26 o 
 -16   4   8      381.41      399.46     45.82 o 
 -14   4   8       13.79       48.62     25.70 o 
 -12   4   8     1403.17     1459.61     46.99 o 
 -10   4   8      519.44      522.57     28.96 o 
  -8   4   8     1843.71     1846.23     46.08 o 
  -6   4   8      750.04      682.10     26.49 o 
  -4   4   8     3854.09     3426.02     74.57 o 
  -2   4   8     3769.89     4038.25    144.72 o 
   0   4   8     9072.49     8711.33    181.38 o 
   2   4   8     1128.83     1182.48     70.65 o 
   4   4   8     1412.36     1316.13     78.02 o 
   6   4   8      256.99      259.24     17.70 o 
   8   4   8      939.29     1026.32     38.14 o 
  10   4   8      474.71      406.47     28.30 o 
  12   4   8      791.14      804.63     39.75 o 
  14   4   8       45.07       33.14     25.59 o 
  16   4   8      875.95      974.79     48.63 o 
  18   4   8      115.15      129.47     45.91 o 
 -19   5   8      234.46      190.85     62.13 o 
 -17   5   8        5.82        4.08     41.12 o 
 -15   5   8      434.75      346.82     46.84 o 
 -13   5   8     1199.92     1053.85     70.09 o 
 -11   5   8      563.99      621.64     42.17 o 
  -9   5   8      948.13      904.02     41.22 o 
  -7   5   8     1049.22      936.66     62.76 o 
  -5   5   8      101.98      100.13     26.44 o 
  -3   5   8     6578.98     6666.25    138.81 o 
  -1   5   8     3537.73     3374.01    123.11 o 
   1   5   8        2.51      122.98     46.60 o 
   3   5   8     5142.88     5096.59    140.79 o 
   5   5   8      175.72      222.01     37.20 o 
   7   5   8      105.46       58.58     27.71 o 
   9   5   8     3771.18     4095.78    122.56 o 
  11   5   8     2139.50     2367.88     68.25 o 
  13   5   8       93.53       29.23     28.75 o 
  15   5   8      569.05      550.15     47.35 o 
  17   5   8       68.34       56.43     64.07 o 
 -16   6   8      398.24      380.13     80.59 o 
 -14   6   8     1420.18     1310.17     78.16 o 
 -12   6   8      393.58      351.40     47.15 o 
 -10   6   8      758.60      725.26     48.83 o 
  -8   6   8     3653.88     3842.79    110.90 o 
  -6   6   8     5912.52     5697.18    145.36 o 
  -4   6   8      170.52      164.83     26.61 o 
  -2   6   8     2061.56     1768.74     81.32 o 
   0   6   8      245.22      183.29     38.59 o 
   2   6   8     3453.57     3579.14    120.62 o 
   4   6   8    10109.05    10315.18    262.97 o 
   6   6   8     8430.45     9146.98    332.36 o 
   8   6   8        4.25      965.74    582.51 o 
  10   6   8     4734.30     4834.15    135.49 o 
  12   6   8     1141.42     1041.24     66.09 o 
  14   6   8       50.70      118.44     41.78 o 
  16   6   8      502.65      571.72     71.65 o 
 -15   7   8        6.98      -22.41     65.54 o 
 -13   7   8        5.80       -1.41     35.72 o 
 -11   7   8       56.36       96.43     38.27 o 
  -9   7   8     1483.81     1376.66     98.33 o 
  -7   7   8     3092.42     3090.36    107.94 o 
  -5   7   8     2545.43     2490.03     89.79 o 
  -3   7   8        8.74       37.89     30.08 o 
  -1   7   8      778.01      773.31     63.72 o 
   1   7   8      791.90      725.46     59.16 o 
   3   7   8     4802.29     5254.40    221.24 o 
   5   7   8     2891.24     3392.78    219.46 o 
   7   7   8      282.17     1834.41    574.30 o 
   9   7   8     1103.52     1229.92     73.17 o 
  11   7   8       52.14       92.95     50.31 o 
  13   7   8        3.64       13.59     52.09 o 
 -12   8   8       27.44       -4.89     65.91 o 
 -10   8   8       14.82      -44.88     92.36 o 
  -8   8   8      173.45      183.58     57.06 o 
  -6   8   8      679.07      638.86     63.92 o 
  -4   8   8      128.02       79.01     35.92 o 
  -2   8   8     2701.88     2881.19    301.61 o 
   0   8   8       65.18      204.97    135.88 o 
   2   8   8       50.70       80.77     99.17 o 
   4   8   8      110.39      150.60     90.38 o 
   6   8   8      554.62      659.65     46.04 o 
   8   8   8       20.58       22.01     82.15 o 
  10   8   8      195.25      169.29    160.12 o 
  -9   9   8      260.33      127.81     61.10 o 
  -7   9   8       79.87       25.51     62.14 o 
  -5   9   8        0.00      -46.15     46.15 o 
  -3   9   8     1079.86      894.70    127.86 o 
  -1   9   8      635.26      714.44    121.55 o 
   1   9   8      148.86       84.61    118.01 o 
   3   9   8      724.63      557.09    107.70 o 
   5   9   8       22.63      256.50    107.73 o 
   7   9   8        3.05      -59.22    125.82 o 
 -21   1   9      214.39      238.57     67.13 o 
 -19   1   9      386.07      453.01     40.61 o 
 -17   1   9      176.93      178.39     31.99 o 
 -15   1   9       68.75       74.23     24.51 o 
 -13   1   9      329.54      380.46     32.92 o 
 -11   1   9    10529.72    11165.75    179.73 o 
  -9   1   9     9577.46    10042.58    145.54 o 
  -7   1   9    16541.39    16943.90    282.47 o 
  -5   1   9       49.66       50.56     24.20 o 
  -3   1   9     1241.01     1158.95     46.99 o 
  -1   1   9      668.85      664.42     39.93 o 
   1   1   9     1794.12     1696.45     54.99 o 
   3   1   9      449.26      384.83     25.95 o 
   5   1   9      170.24      147.38     27.02 o 
   7   1   9     7971.39     8095.30    127.64 o 
   9   1   9     7819.06     7649.94    125.26 o 
  11   1   9     2578.81     2505.06     63.49 o 
  13   1   9     1151.37     1027.78     37.71 o 
  15   1   9       70.11       -4.39     22.39 o 
  17   1   9       80.18       57.90     31.70 o 
  19   1   9      392.00      501.94     86.55 o 
 -20   2   9        2.16       29.23     89.25 o 
 -18   2   9       45.13       72.62     27.56 o 
 -16   2   9       55.97       77.23     75.46 o 
 -14   2   9      195.00      153.74     37.55 o 
 -12   2   9     8157.86     8324.46    137.55 o 
 -10   2   9     2039.06     2162.02     58.66 o 
  -8   2   9     1457.17     1499.61     48.60 o 
  -6   2   9     3826.70     4014.69     84.31 o 
  -4   2   9     4055.55     4197.34     90.83 o 
  -2   2   9      371.42      479.47     29.15 o 
   0   2   9    10483.76     9912.19    194.60 o 
   2   2   9     1315.26     1505.71     44.28 o 
   4   2   9      141.65      200.79     57.62 o 
   6   2   9     3024.86     3269.55     64.91 o 
   8   2   9    21760.12    23004.91    364.89 o 
  10   2   9      280.85      180.78     25.03 o 
  12   2   9      408.50      389.12     47.44 o 
  14   2   9     1664.42     1558.64     48.45 o 
  16   2   9      132.16      109.10     31.57 o 
  18   2   9      693.83      642.79     52.55 o 
 -19   3   9       43.81        2.11     51.64 o 
 -17   3   9       62.97      -11.49     48.42 o 
 -15   3   9     1927.10     2048.59     61.72 o 
 -13   3   9        0.08        3.07     31.57 o 
 -11   3   9     7868.94     8756.38    143.04 o 
  -9   3   9      402.32      424.89     39.63 o 
  -7   3   9      115.25       99.30     19.21 o 
  -5   3   9     1624.48     1744.16     51.60 o 
  -3   3   9    11180.71    11229.14    179.43 o 
  -1   3   9      801.11      808.56     35.12 o 
   1   3   9     8029.92     7491.09    142.33 o 
   3   3   9     3018.85     2749.72     74.28 o 
   5   3   9      162.02      197.75     31.12 o 
   7   3   9     6705.44     6765.77    128.84 o 
   9   3   9     4805.37     5454.98    260.47 o 
  11   3   9      141.05       87.48     24.96 o 
  13   3   9      844.85      823.58     49.60 o 
  15   3   9      725.53      806.15     41.90 o 
  17   3   9      413.02      297.14     37.35 o 
  19   3   9      668.80      939.20    217.78 o 
 -18   4   9       34.80      104.14     83.71 o 
 -16   4   9     1122.77     1213.68     51.03 o 
 -14   4   9     2595.63     2737.14     72.91 o 
 -12   4   9      190.53      185.99     37.08 o 
 -10   4   9        7.78       12.58     22.60 o 
  -8   4   9     1761.81     1821.55     46.90 o 
  -6   4   9     3249.66     3262.42     69.27 o 
  -4   4   9    13759.50    14432.46    249.38 o 
  -2   4   9     2116.82     2223.89     82.50 o 
   0   4   9     9423.31     9419.21    206.22 o 
   2   4   9     1748.13     2011.90     95.51 o 
   4   4   9       49.24       53.26     73.94 o 
   6   4   9        3.59       11.99     17.82 o 
   8   4   9     1750.49     2287.15    135.17 o 
  10   4   9      427.94      593.21     87.01 o 
  12   4   9     5509.51     6543.81    163.66 o 
  14   4   9     2283.36     2278.37     69.60 o 
  16   4   9      249.94      196.30     41.80 o 
  18   4   9        2.31      -20.20     61.27 o 
 -17   5   9      256.47      222.13     45.74 o 
 -15   5   9     2371.16     2516.48     85.45 o 
 -13   5   9      396.93      367.65     40.41 o 
 -11   5   9       16.79       41.38     25.82 o 
  -9   5   9      534.83      618.42     80.88 o 
  -7   5   9       49.58       62.75     22.96 o 
  -5   5   9      715.39      661.70     39.42 o 
  -3   5   9     9934.21    10045.10    242.08 o 
  -1   5   9       49.69       65.49     35.75 o 
   1   5   9     3663.44     3755.08    128.52 o 
   3   5   9     1270.86     1206.19     69.08 o 
   5   5   9     3256.17     3455.37    162.62 o 
   7   5   9      363.50      380.95     65.32 o 
   9   5   9     1871.97     2772.30    573.14 o 
  11   5   9     2258.43     2378.05     70.07 o 
  13   5   9     2227.07     2449.43     77.82 o 
  15   5   9      158.46      130.62     41.35 o 
  17   5   9      417.50      364.51     57.89 o 
 -16   6   9       16.23       16.39     52.89 o 
 -14   6   9      152.07      137.31     44.01 o 
 -12   6   9       80.14        1.47     32.44 o 
 -10   6   9       30.55       29.56     55.02 o 
  -8   6   9      281.71      379.77     47.55 o 
  -6   6   9      157.70      135.78     41.19 o 
  -4   6   9       31.76       75.86     31.33 o 
  -2   6   9     1646.84     1582.95     80.50 o 
   0   6   9       53.13       46.12     43.93 o 
   2   6   9      411.20     1492.08    825.84 o 
   4   6   9      952.95      736.12     93.80 o 
   6   6   9      409.71      328.95     81.54 o 
   8   6   9      153.65      361.65    183.68 o 
  10   6   9       71.28       94.11     37.49 o 
  12   6   9      478.00      444.78     65.26 o 
  14   6   9       21.87      -20.31     50.45 o 
 -15   7   9        7.65       76.31     72.65 o 
 -13   7   9        8.09      125.96     57.30 o 
 -11   7   9      211.99      119.69     81.09 o 
  -9   7   9      147.44       74.30     50.87 o 
  -7   7   9      279.82      235.54     44.72 o 
  -5   7   9     1695.99     1582.32     96.17 o 
  -3   7   9      409.30      336.63     50.01 o 
  -1   7   9       57.20       57.25     52.47 o 
   1   7   9      127.68      186.91    111.25 o 
   3   7   9     4319.54     4778.84    221.98 o 
   5   7   9      252.53      165.23     82.55 o 
   7   7   9      470.04      525.92     70.82 o 
   9   7   9      127.01       99.10     60.11 o 
  11   7   9       11.65       96.12     72.46 o 
  13   7   9      150.32      227.49     98.60 o 
 -12   8   9      102.61       70.90     69.15 o 
 -10   8   9      179.53      230.61     62.65 o 
  -8   8   9       14.38      -34.91     43.03 o 
  -6   8   9     2047.59     1955.78    232.16 o 
  -4   8   9      952.55      730.88     72.60 o 
  -2   8   9        6.27       67.98    142.29 o 
   0   8   9      172.34      385.43     93.10 o 
   2   8   9     2431.54     2535.35    207.22 o 
   4   8   9      774.00      890.61    116.24 o 
   6   8   9      718.49      617.23    117.44 o 
   8   8   9        2.37     -112.15    112.15 o 
  10   8   9      175.29      380.10    102.46 o 
  -7   9   9      153.70      244.18    124.28 o 
  -5   9   9     2746.06     2892.43    216.67 o 
  -3   9   9      889.05      778.69    134.62 o 
  -1   9   9      102.65      163.89    180.16 o 
   1   9   9      519.39      397.70    127.88 o 
   3   9   9     1184.73     1277.73    155.24 o 
   5   9   9        0.62      -28.36    102.30 o 
 -20   0  10      490.35      572.76     99.80 o 
 -18   0  10      184.65      184.98     42.07 o 
 -16   0  10     2467.50     2188.27    251.31 o 
 -14   0  10        2.56       55.71     36.07 o 
 -12   0  10     7707.82     8287.98    276.56 o 
 -10   0  10      535.05      545.91     47.30 o 
  -8   0  10     1876.97     1997.64     84.97 o 
  -6   0  10       29.05        4.01     24.45 o 
  -4   0  10       90.24      111.83     36.07 o 
  -2   0  10    17605.57    17091.40    430.47 o 
   0   0  10    43481.46    41120.05   1001.23 o 
   2   0  10      227.95      260.53     48.90 o 
   4   0  10     1612.41     1505.96     60.10 o 
   6   0  10      240.99      181.72     31.04 o 
   8   0  10      710.10      736.23     50.28 o 
  10   0  10     1470.14     1507.95     60.84 o 
  12   0  10     4515.72     4635.98    130.83 o 
  14   0  10      913.41      845.59     52.10 o 
  16   0  10      852.25      644.24    149.90 o 
  18   0  10      815.24      909.69     95.38 o 
 -21   1  10      575.02      735.55    168.54 o 
 -19   1  10       72.53      138.21     45.76 o 
 -17   1  10      717.75      729.35     42.23 o 
 -15   1  10      772.47      750.95     57.48 o 
 -13   1  10     3253.11     3344.60     82.00 o 
 -11   1  10      215.23      227.31     27.98 o 
  -9   1  10     3606.57     3537.33     73.94 o 
  -7   1  10        7.47        2.14     25.26 o 
  -5   1  10     2096.44     2366.67     91.99 o 
  -3   1  10      124.21      187.63     31.77 o 
  -1   1  10    35158.36    35743.45    622.28 o 
   1   1  10     3621.79     4083.10    100.24 o 
   3   1  10     2585.46     2519.19     62.99 o 
   5   1  10      490.46      939.78    351.86 o 
   7   1  10     1619.15     1896.49     61.34 o 
   9   1  10       77.73       67.87     23.40 o 
  11   1  10    14353.24    15199.64    219.08 o 
  13   1  10      532.76      339.21     36.97 o 
  15   1  10      797.73      762.70     49.65 o 
  17   1  10      194.21      151.02     29.39 o 
  19   1  10      278.47      211.17    126.46 o 
 -20   2  10       79.10       72.84     80.81 o 
 -18   2  10       44.52       55.09     36.13 o 
 -16   2  10      648.17      553.89     63.93 o 
 -14   2  10      251.37      336.26     38.76 o 
 -12   2  10     4241.56     4416.92     95.72 o 
 -10   2  10     1229.16     1286.43     44.36 o 
  -8   2  10       15.14      -33.58     36.20 o 
  -6   2  10       14.91       17.88     58.49 o 
  -4   2  10     6477.62     6153.55    114.18 o 
  -2   2  10        6.47      -17.91     17.91 o 
   0   2  10    19488.97    19267.78    316.02 o 
   2   2  10     2887.22     2952.90     77.60 o 
   4   2  10       33.32      145.49     99.79 o 
   6   2  10      299.60      370.28    246.31 o 
   8   2  10     1019.34     1061.86     45.40 o 
  10   2  10     1255.74     1006.10    101.45 o 
  12   2  10     5331.48     5572.08    122.94 o 
  14   2  10      596.43      364.34     31.70 o 
  16   2  10      221.39      212.97     35.46 o 
  18   2  10        2.17        8.51     55.95 o 
 -19   3  10      778.07      814.84     82.96 o 
 -17   3  10      454.54      434.01     39.78 o 
 -15   3  10       45.06        2.38     46.00 o 
 -13   3  10     1769.79     1788.31     50.93 o 
 -11   3  10      361.44      336.09     28.66 o 
  -9   3  10      740.02      741.27     31.66 o 
  -7   3  10       32.93       15.77     19.38 o 
  -5   3  10      846.05      943.37     34.08 o 
  -3   3  10     8634.95     8976.62    149.87 o 
  -1   3  10      857.38      761.32     36.63 o 
   1   3  10     6080.07     5877.29    119.49 o 
   3   3  10     8523.09     8827.04    247.26 o 
   5   3  10       43.85       54.10     62.07 o 
   7   3  10      496.51      403.08     25.80 o 
   9   3  10     2054.26     2079.31    156.19 o 
  11   3  10       31.07      -26.63     26.63 o 
  13   3  10       30.53       60.24     26.69 o 
  15   3  10       41.25      -35.38     55.54 o 
  17   3  10      361.10      293.35     77.74 o 
 -18   4  10      461.72      716.70     69.71 o 
 -16   4  10       15.47       18.13     36.36 o 
 -14   4  10        1.15        6.54     45.34 o 
 -12   4  10       76.72       90.90     27.69 o 
 -10   4  10      360.94      362.32     26.99 o 
  -8   4  10      569.50      534.95     28.63 o 
  -6   4  10     1947.88     2204.71    110.20 o 
  -4   4  10      887.31      848.72     30.54 o 
  -2   4  10     1263.98     1315.95     60.31 o 
   0   4  10     1806.87     1659.46     67.34 o 
   2   4  10     2624.26     2568.26     86.70 o 
   4   4  10      324.28      310.69     65.49 o 
   6   4  10      574.68      536.13     30.23 o 
   8   4  10      794.30      809.18     40.90 o 
  10   4  10      358.23      369.96     55.25 o 
  12   4  10      837.84      932.10     45.52 o 
  14   4  10      486.71      547.23     51.78 o 
  16   4  10      121.27      139.37     42.87 o 
 -17   5  10      203.86      133.66     47.46 o 
 -15   5  10       65.08       19.58     39.92 o 
 -13   5  10      314.51      225.45     36.66 o 
 -11   5  10      391.53      398.27     54.09 o 
  -9   5  10      118.00       72.23     24.41 o 
  -7   5  10     3639.32     3840.74     91.77 o 
  -5   5  10     1143.68     1066.07     62.38 o 
  -3   5  10     1353.71     1406.98     98.29 o 
  -1   5  10     1107.94     1013.76     62.37 o 
   1   5  10      455.21      415.60     74.86 o 
   3   5  10      201.36      564.51    292.62 o 
   5   5  10     1621.00     1652.18     91.00 o 
   7   5  10      321.54      526.26    192.07 o 
   9   5  10     1768.24     1892.37    245.24 o 
  11   5  10     1297.59     1312.48     67.22 o 
  13   5  10      714.99      572.45     44.73 o 
  15   5  10       35.58       12.51     39.92 o 
 -16   6  10      282.05      233.78     63.56 o 
 -14   6  10      821.91      689.62     55.45 o 
 -12   6  10      839.45      772.70     50.78 o 
 -10   6  10      157.73      100.35     50.85 o 
  -8   6  10      337.34      316.74     40.78 o 
  -6   6  10     5184.20     5155.43    137.51 o 
  -4   6  10      495.73      433.06     45.25 o 
  -2   6  10      108.36       68.70     48.13 o 
   0   6  10      220.05      202.78     59.24 o 
   2   6  10      532.23      670.97     87.88 o 
   4   6  10     2228.59     2304.04    128.08 o 
   6   6  10     9504.26     9936.95    268.45 o 
   8   6  10       41.58      297.01    223.71 o 
  10   6  10      416.67      491.04     45.16 o 
  12   6  10      609.99      617.28     59.12 o 
  14   6  10       14.26      -26.56     57.34 o 
 -13   7  10     1083.10     1008.43     92.35 o 
 -11   7  10      657.40      663.06     75.31 o 
  -9   7  10      132.70      153.06     47.17 o 
  -7   7  10     1482.30     1383.50    100.45 o 
  -5   7  10     1197.73     1098.82    170.19 o 
  -3   7  10       65.91       36.26    125.85 o 
  -1   7  10      849.11      992.63    187.78 o 
   1   7  10       12.02       -3.70     73.61 o 
   3   7  10     2895.16     3173.66    188.66 o 
   5   7  10     5838.24     6825.82    397.60 o 
   7   7  10     2053.52     2242.40    187.58 o 
   9   7  10       41.10       60.55     95.95 o 
  11   7  10      548.95      808.85    119.02 o 
 -10   8  10        1.13       46.78     83.49 o 
  -8   8  10      164.43       59.99     48.01 o 
  -6   8  10      560.81      535.45     58.63 o 
  -4   8  10       45.77      -16.03    135.88 o 
  -2   8  10     1117.12     1205.41    175.56 o 
   0   8  10      943.50      738.39    120.30 o 
   2   8  10       15.86       62.06     91.16 o 
   4   8  10       49.34       92.63    134.67 o 
   6   8  10      500.31      349.01    254.11 o 
   8   8  10      105.40       65.11    117.77 o 
  10   8  10      387.94      306.70    126.69 o 
  -5   9  10       49.28       49.27    120.04 o 
  -3   9  10       47.75       92.25    107.69 o 
  -1   9  10      381.41      364.40    105.68 o 
   1   9  10      278.87      634.06    130.39 o 
   3   9  10      341.94      324.05    127.00 o 
   5   9  10      193.13      110.96     98.88 o 
 -19   1  11       11.64       45.67     84.56 o 
 -17   1  11       41.68       67.34     29.60 o 
 -15   1  11       30.00       54.45     68.48 o 
 -13   1  11      203.40      166.28     29.69 o 
 -11   1  11     2940.97     3121.51     90.13 o 
  -9   1  11     6632.61     7196.21    362.13 o 
  -7   1  11     1423.11     1504.11     61.94 o 
  -5   1  11        7.23      -24.21     27.26 o 
  -3   1  11     1568.37     1791.69     60.95 o 
  -1   1  11     1989.26     2003.05     70.08 o 
   1   1  11     6981.51     7097.48    165.09 o 
   3   1  11     5529.41     5679.90    117.68 o 
   5   1  11       92.81      412.33     94.50 o 
   7   1  11      373.60      394.57     45.07 o 
   9   1  11      305.05      280.37     55.25 o 
  11   1  11      602.83      669.79    105.46 o 
  13   1  11      662.20      651.13     39.38 o 
  15   1  11      112.57      130.00     32.14 o 
  17   1  11       72.70       70.04     47.59 o 
 -20   2  11       43.41      -13.28     95.46 o 
 -18   2  11       94.14      130.00     49.80 o 
 -16   2  11        9.02      -21.03     28.91 o 
 -14   2  11      170.13      158.65     31.05 o 
 -12   2  11     1173.48     1157.40     56.55 o 
 -10   2  11     1226.57     1258.08     50.03 o 
  -8   2  11     4321.07     4607.67    111.28 o 
  -6   2  11     1698.50     1730.18     56.55 o 
  -4   2  11       27.79       19.07     54.93 o 
  -2   2  11     1144.95     1239.51     47.63 o 
   0   2  11      171.26      113.00     60.85 o 
   2   2  11     4970.98     5090.98    105.49 o 
   4   2  11     4188.45     4598.58    101.45 o 
   6   2  11       22.15       12.37     20.59 o 
   8   2  11     1200.54     1321.58     82.93 o 
  10   2  11     2598.36     2797.12    140.54 o 
  12   2  11        1.32       73.27     56.12 o 
  14   2  11     2241.60     2186.52     68.88 o 
  16   2  11       71.59       20.92     36.70 o 
  18   2  11      117.13      141.14     50.10 o 
 -19   3  11        3.59      -50.86     56.72 o 
 -17   3  11       20.73       -6.20     30.83 o 
 -15   3  11     1167.22     1231.66     56.27 o 
 -13   3  11      633.75      536.01     50.18 o 
 -11   3  11     1751.44     1891.75     52.77 o 
  -9   3  11     4262.11     4605.54    104.54 o 
  -7   3  11      633.86      683.89     52.99 o 
  -5   3  11       53.51       86.55     19.61 o 
  -3   3  11     8560.41     8803.24    173.17 o 
  -1   3  11     5998.87     6000.03    181.31 o 
   1   3  11     4558.09     4369.43    116.34 o 
   3   3  11    10445.95    10100.62    232.50 o 
   5   3  11      134.36      103.37     23.42 o 
   7   3  11      684.89      562.31     37.51 o 
   9   3  11     4855.31     4790.43    113.00 o 
  11   3  11     5610.06     6198.91    157.83 o 
  13   3  11     2959.91     3136.51     95.34 o 
  15   3  11      834.45      864.69     52.29 o 
  17   3  11        5.92      -36.33     76.56 o 
 -18   4  11        0.52       45.31     60.74 o 
 -16   4  11       52.94       89.25     35.36 o 
 -14   4  11     2748.29     2710.39     83.85 o 
 -12   4  11     1015.76     1055.64     46.94 o 
 -10   4  11     1335.80     1254.08     49.35 o 
  -8   4  11       10.24      -17.71     17.71 o 
  -6   4  11      918.40      817.15     39.83 o 
  -4   4  11     2646.39     2566.27     63.10 o 
  -2   4  11     7518.86     7883.97    168.50 o 
   0   4  11      138.13      249.82     33.63 o 
   2   4  11     5332.06     5675.36    145.84 o 
   4   4  11        6.07       -7.09     56.70 o 
   6   4  11      115.86      105.73     27.22 o 
   8   4  11      327.89      334.00     31.81 o 
  10   4  11     2393.96     2579.43    308.88 o 
  12   4  11      150.47      150.42     89.44 o 
  14   4  11     2028.73     1986.27     73.31 o 
  16   4  11      182.13      269.11    138.55 o 
 -17   5  11       18.32       -6.85     73.02 o 
 -15   5  11      122.44      123.45     51.31 o 
 -13   5  11     1247.26     1335.16     69.18 o 
 -11   5  11       19.91       44.81     28.91 o 
  -9   5  11        1.39       -2.61     53.17 o 
  -7   5  11     2455.78     2761.98     75.84 o 
  -5   5  11      164.54      133.98     52.79 o 
  -3   5  11     3719.90     3598.91    129.30 o 
  -1   5  11     4923.16     4991.05    151.46 o 
   1   5  11      769.76      780.65     61.44 o 
   3   5  11      127.55      136.66     41.83 o 
   5   5  11      167.71       63.51     57.22 o 
   7   5  11        8.57       24.48     30.62 o 
   9   5  11     1386.02     1402.47    130.17 o 
  11   5  11      113.81      102.45     46.69 o 
  13   5  11     2340.53     2427.97     83.89 o 
  15   5  11      590.84      488.10     63.41 o 
 -14   6  11      441.23      462.31     71.29 o 
 -12   6  11      198.05      208.66     58.72 o 
 -10   6  11      451.23      373.99     51.00 o 
  -8   6  11      878.37      791.71     53.14 o 
  -6   6  11        0.36       -8.71     41.22 o 
  -4   6  11     2053.48     2057.84     98.70 o 
  -2   6  11     1958.28     1850.36     92.31 o 
   0   6  11      218.01      220.55     53.99 o 
   2   6  11     1774.48     1632.53     85.21 o 
   4   6  11      781.14      728.87     68.12 o 
   6   6  11      470.46      311.82     53.60 o 
   8   6  11      657.12      442.71     56.95 o 
  10   6  11      307.43      276.86     70.84 o 
  12   6  11      435.90      430.38    111.93 o 
  14   6  11      260.25      206.14     68.47 o 
 -13   7  11       58.51       31.60     73.48 o 
 -11   7  11      199.33      327.81     66.68 o 
  -9   7  11        4.70      -15.78     47.54 o 
  -7   7  11      369.11      312.35     54.10 o 
  -5   7  11     1319.58     1139.94    120.41 o 
  -3   7  11      178.51      163.09     83.37 o 
  -1   7  11      328.70      392.66    101.39 o 
   1   7  11      378.49      273.19     85.18 o 
   3   7  11     2364.10     2694.13    332.47 o 
   5   7  11      871.53      764.58    133.07 o 
   7   7  11      626.10      666.13    203.21 o 
   9   7  11        5.68      -16.24    126.26 o 
  11   7  11      176.39      239.08     94.79 o 
 -10   8  11       67.49       17.41     34.24 o 
  -8   8  11      171.21      184.08     87.51 o 
  -6   8  11       63.20      284.12    100.42 o 
  -4   8  11     2566.76     2626.07    196.97 o 
  -2   8  11      252.43      450.37    131.87 o 
   0   8  11       72.21      186.68    111.94 o 
   2   8  11       17.77      -56.84    108.49 o 
   4   8  11      629.52      348.71    177.56 o 
   6   8  11        2.04      176.83    396.40 o 
   8   8  11      759.01      671.76    160.52 o 
  -3   9  11     1887.38     1711.07    181.82 o 
  -1   9  11      149.38      174.61    101.89 o 
   1   9  11        2.67      219.30    124.02 o 
 -18   0  12      656.50      755.13    104.21 o 
 -16   0  12      761.11      804.43     71.75 o 
 -14   0  12      450.86      449.71     58.92 o 
 -12   0  12     6740.57     7500.79    241.29 o 
 -10   0  12     6257.09     6044.24    187.18 o 
  -8   0  12     2954.06     3160.40    113.83 o 
  -6   0  12     1760.67     1631.30     81.77 o 
  -4   0  12     3068.61     3075.83    105.41 o 
  -2   0  12      140.14      212.03     48.10 o 
   0   0  12    26939.34    27681.64    716.25 o 
   2   0  12    14491.19    14868.10    432.48 o 
   4   0  12     3416.61     3498.78    112.97 o 
   6   0  12      534.38      446.10     69.74 o 
   8   0  12     2365.62     2261.06     86.75 o 
  10   0  12       41.98      262.31     88.58 o 
  12   0  12     9970.28    11066.90    268.31 o 
  14   0  12     3610.72     3791.47    136.68 o 
  16   0  12      557.27      421.73     60.62 o 
  18   0  12       98.53       -8.52     69.22 o 
 -19   1  12      401.13      413.66     92.39 o 
 -17   1  12      224.02      216.91     40.92 o 
 -15   1  12      530.57      451.23     47.05 o 
 -13   1  12      227.67      243.19     33.19 o 
 -11   1  12      420.68      507.71     38.15 o 
  -9   1  12      261.79      290.73     32.62 o 
  -7   1  12     2708.85     2651.09     75.48 o 
  -5   1  12      215.88      285.22     38.89 o 
  -3   1  12     3122.86     3582.45    136.23 o 
  -1   1  12     1487.35     1671.45    704.56 o 
   1   1  12     7832.98     7857.13    246.30 o 
   3   1  12        8.57       61.46     45.45 o 
   5   1  12      644.91      743.06     45.11 o 
   7   1  12      375.61      326.28     34.14 o 
   9   1  12       37.37       98.42    105.23 o 
  11   1  12     7277.78     7639.62    153.61 o 
  13   1  12     4407.86     4892.50    110.44 o 
  15   1  12       81.03       51.69     33.87 o 
  17   1  12      155.78      174.33    142.09 o 
 -18   2  12        9.08      -24.92     44.82 o 
 -16   2  12        1.33      -43.85     48.60 o 
 -14   2  12        2.44      -21.60     30.55 o 
 -12   2  12      442.44      508.95     47.54 o 
 -10   2  12      444.71      436.20     68.90 o 
  -8   2  12      687.43      742.41     39.91 o 
  -6   2  12       14.89       32.11     27.73 o 
  -4   2  12     1640.07     1448.85     81.60 o 
  -2   2  12      599.64      596.74     46.59 o 
   0   2  12     2177.62     2074.34    113.24 o 
   2   2  12       25.85       43.07     21.86 o 
   4   2  12     4445.02     4257.79     99.05 o 
   6   2  12      835.05      886.70     55.13 o 
   8   2  12     3411.30     3619.93    100.66 o 
  10   2  12      814.65     1346.73    737.73 o 
  12   2  12      967.20      975.85     96.90 o 
  14   2  12       67.40        9.40     30.56 o 
  16   2  12      494.04      564.70    124.90 o 
 -17   3  12      297.04      282.02     48.94 o 
 -15   3  12        7.05        0.64     30.03 o 
 -13   3  12      192.30      164.93     45.01 o 
 -11   3  12     1336.13     1510.38     54.77 o 
  -9   3  12       17.98       -9.04     23.38 o 
  -7   3  12       98.58       33.87     30.03 o 
  -5   3  12     1245.09     1154.68     51.08 o 
  -3   3  12      214.53      199.95     38.30 o 
  -1   3  12      407.55      406.49     39.28 o 
   1   3  12       51.41       21.33     24.09 o 
   3   3  12     2389.64     2226.31     79.95 o 
   5   3  12     1608.79     1714.11     58.18 o 
   7   3  12       48.19       89.62     26.97 o 
   9   3  12     2762.04     2603.74    141.31 o 
  11   3  12      719.53      482.72     65.34 o 
  13   3  12        3.56       36.77     32.94 o 
  15   3  12      955.93      862.30     57.92 o 
  17   3  12      223.28      233.44     78.83 o 
 -18   4  12      335.98      339.99     86.92 o 
 -16   4  12      480.65      481.03     49.86 o 
 -14   4  12       17.97       -6.95     35.05 o 
 -12   4  12       12.25        7.92     55.22 o 
 -10   4  12       39.20       53.43     30.14 o 
  -8   4  12      112.46       87.63     27.23 o 
  -6   4  12     1500.43     1744.77    109.22 o 
  -4   4  12      494.30      503.51     73.88 o 
  -2   4  12      337.32      335.74     23.84 o 
   0   4  12      450.03      403.31     45.79 o 
   2   4  12      393.91      374.72     45.51 o 
   4   4  12      275.12      156.02     42.99 o 
   6   4  12       84.69       90.97     52.70 o 
   8   4  12       13.31      -15.02     23.34 o 
  10   4  12     1267.08     1171.51     66.14 o 
  12   4  12      388.88      337.72     44.06 o 
  14   4  12      302.93      330.43     70.41 o 
  16   4  12      207.30      204.82     68.13 o 
 -15   5  12       21.86      -33.20     39.37 o 
 -13   5  12      107.42      100.34     34.11 o 
 -11   5  12      201.91      198.87     38.26 o 
  -9   5  12       40.79       30.63     31.24 o 
  -7   5  12     2328.46     2259.93     80.45 o 
  -5   5  12     1156.18     1189.16     69.54 o 
  -3   5  12        0.92      -40.09     40.09 o 
  -1   5  12     1036.59     1088.34     67.42 o 
   1   5  12       33.95       38.08     34.63 o 
   3   5  12       13.49      -46.22     46.22 o 
   5   5  12     3675.80     4123.32    175.29 o 
   7   5  12     1720.15     1752.32     77.46 o 
   9   5  12       20.83        2.62     52.47 o 
  11   5  12      573.90      456.38     41.28 o 
  13   5  12      147.67      174.46     58.57 o 
 -14   6  12      299.92      304.20     94.56 o 
 -12   6  12     1119.07     1220.79     71.57 o 
 -10   6  12     2047.00     1880.91     92.91 o 
  -8   6  12        0.50      -16.27     60.74 o 
  -6   6  12     1095.41     1059.09     99.32 o 
  -4   6  12     1064.67     1007.33    127.52 o 
  -2   6  12       98.25       87.76     39.94 o 
   0   6  12     2363.55     2534.63    109.17 o 
   2   6  12     3035.27     2949.57    123.23 o 
   4   6  12      659.00      459.43     77.56 o 
   6   6  12     5432.27     5742.25    357.71 o 
   8   6  12     2873.06     3040.85    213.01 o 
  10   6  12       14.81       64.74     95.99 o 
  12   6  12      455.58      591.72    112.98 o 
 -11   7  12     1175.13     1033.61     92.14 o 
  -9   7  12      687.76      581.40     74.79 o 
  -7   7  12        1.26      156.54     87.63 o 
  -5   7  12       13.12       27.68     78.45 o 
  -3   7  12        7.39      -79.80     79.80 o 
  -1   7  12      879.22      798.73    113.73 o 
   1   7  12      561.73      564.93    111.22 o 
   3   7  12        0.06        9.65     71.03 o 
   5   7  12     1670.34     1578.18    149.35 o 
   7   7  12      931.72     1100.51    131.09 o 
   9   7  12      408.17      621.93    188.18 o 
  -8   8  12       98.49      297.07    123.19 o 
  -6   8  12      540.88      689.47    114.96 o 
  -4   8  12      241.28       91.61    113.63 o 
  -2   8  12        1.25      -29.40     77.76 o 
   0   8  12       69.33       88.76    130.06 o 
   2   8  12      351.67      216.90    120.40 o 
   4   8  12       48.99      -68.72    152.11 o 
   6   8  12       79.37      171.23    103.03 o 
 -19   1  13        0.23     -136.28    136.28 o 
 -17   1  13       35.20      -50.72     50.72 o 
 -15   1  13      702.04      707.55     57.04 o 
 -13   1  13     1522.89     1545.26    116.84 o 
 -11   1  13      780.25      575.57     43.08 o 
  -9   1  13     1551.03     1601.49     60.90 o 
  -7   1  13      749.32      705.54     91.79 o 
  -5   1  13      151.87      169.87     25.87 o 
  -3   1  13       38.14       19.78     33.12 o 
  -1   1  13      309.60      334.53     37.28 o 
   1   1  13     1161.82     1281.95     59.83 o 
   3   1  13     9023.98     9258.03    182.28 o 
   5   1  13     1781.18     1808.51     69.83 o 
   7   1  13     1840.01     1838.22     55.23 o 
   9   1  13      311.50      259.97     38.24 o 
  11   1  13     1465.24     1580.11     97.25 o 
  13   1  13        0.48        7.14     36.66 o 
  15   1  13      231.35      184.64     40.40 o 
  17   1  13       53.58       67.90     51.79 o 
 -18   2  13        1.73      -42.52     51.07 o 
 -16   2  13      709.73      600.61     53.53 o 
 -14   2  13       21.72        2.15     37.54 o 
 -12   2  13      254.13      169.90     64.33 o 
 -10   2  13      157.83      200.04     36.66 o 
  -8   2  13     5054.59     5324.29    163.17 o 
  -6   2  13      348.23      268.95     40.72 o 
  -4   2  13        0.52      -29.61     29.61 o 
  -2   2  13       14.68        5.63     25.28 o 
   0   2  13       62.23       91.65     60.43 o 
   2   2  13     6500.02     6549.50    141.32 o 
   4   2  13    12818.48    13873.06    260.22 o 
   6   2  13       95.30       90.39     34.55 o 
   8   2  13      225.30      196.57     31.79 o 
  10   2  13     4285.36     4151.47    139.08 o 
  12   2  13      162.23      290.93     52.40 o 
  14   2  13      304.78      263.34     40.54 o 
  16   2  13      566.52      390.70     73.90 o 
 -17   3  13       51.60       -3.27     56.58 o 
 -15   3  13      165.27      105.62     62.02 o 
 -13   3  13      300.11      331.10     40.35 o 
 -11   3  13      416.37      351.35     37.29 o 
  -9   3  13     2395.34     2787.86     77.95 o 
  -7   3  13     2557.92     2797.76     90.43 o 
  -5   3  13       21.65       28.85     31.18 o 
  -3   3  13       49.18       -8.46     24.71 o 
  -1   3  13     2853.67     2991.62     85.96 o 
   1   3  13      105.94      114.95     40.55 o 
   3   3  13     6997.67     7511.73    223.26 o 
   5   3  13     1668.99     1514.79     58.89 o 
   7   3  13      164.15      435.15    166.59 o 
   9   3  13      279.09      178.77     35.82 o 
  11   3  13     1304.85     1303.46    110.91 o 
  13   3  13      136.50       63.18     43.67 o 
  15   3  13     1125.59     1065.53     98.05 o 
 -16   4  13        8.43      -33.07     38.82 o 
 -14   4  13        1.97       38.73     38.08 o 
 -12   4  13      363.69      351.94     35.23 o 
 -10   4  13      679.42      646.27     44.30 o 
  -8   4  13     1942.67     1855.35     69.25 o 
  -6   4  13      109.28       97.38     24.26 o 
  -4   4  13     1522.21     1529.17     77.41 o 
  -2   4  13     1658.96     1672.57     77.45 o 
   0   4  13     3695.75     3780.93    104.32 o 
   2   4  13      474.35      474.24     54.30 o 
   4   4  13      478.02      494.59     57.62 o 
   6   4  13      806.54      834.98     57.30 o 
   8   4  13      371.98      413.25     40.34 o 
  10   4  13     1684.86     1595.87    124.93 o 
  12   4  13      497.06      367.66     50.52 o 
  14   4  13      902.56      919.66    107.08 o 
 -15   5  13       32.54        2.13     44.49 o 
 -13   5  13      217.44      139.52     39.68 o 
 -11   5  13      386.08      296.80     47.35 o 
  -9   5  13      135.54      148.29     37.42 o 
  -7   5  13       30.03       44.06     35.86 o 
  -5   5  13      564.00      492.72     57.69 o 
  -3   5  13     1167.79     1261.33     86.73 o 
  -1   5  13     5231.75     5616.06    171.36 o 
   1   5  13     3280.74     3490.85    304.72 o 
   3   5  13       44.52       45.03     45.63 o 
   5   5  13        2.37       25.04     31.26 o 
   7   5  13      496.44      384.48     51.56 o 
   9   5  13      261.48      157.67     56.16 o 
  11   5  13      550.64      323.58    244.70 o 
  13   5  13       16.76       -8.02    101.00 o 
 -14   6  13        0.69      212.13    102.21 o 
 -12   6  13      212.78      249.04     92.90 o 
 -10   6  13       17.65      -59.59     73.16 o 
  -8   6  13       34.68      -79.87     79.87 o 
  -6   6  13      167.15      194.30    117.64 o 
  -4   6  13       69.64      152.90    138.48 o 
  -2   6  13      176.80      157.72     91.00 o 
   0   6  13      206.82       65.38     69.60 o 
   2   6  13        1.40       21.53     73.76 o 
   4   6  13       89.51       68.90     86.01 o 
   6   6  13      278.90      290.48    102.15 o 
   8   6  13       55.79      -49.71     75.21 o 
  10   6  13       31.86        3.00     99.54 o 
  12   6  13       38.95      140.41     78.10 o 
 -11   7  13       40.91      -23.67     59.77 o 
  -9   7  13       12.04        4.01    145.90 o 
  -7   7  13       81.48     -127.89    200.41 o 
  -5   7  13        3.17       44.40     83.34 o 
  -3   7  13      414.13      507.32    106.21 o 
  -1   7  13     1279.77     1348.37    156.12 o 
   1   7  13      130.11      238.15     94.13 o 
   3   7  13       22.90      -20.04     96.60 o 
   5   7  13       80.01      -24.31     85.12 o 
   7   7  13       26.91      -92.69     92.69 o 
   9   7  13      301.52      288.73    131.92 o 
  -6   8  13        7.72       33.24    117.84 o 
  -4   8  13     1663.15     1795.54    169.45 o 
  -2   8  13     2314.80     2197.78    195.23 o 
   0   8  13      271.74      272.43    104.92 o 
   2   8  13        6.61     -121.44    121.44 o 
   4   8  13        7.54      -55.71    163.53 o 
 -18   0  14      634.96      737.49    127.06 o 
 -16   0  14      858.70      998.02    103.81 o 
 -14   0  14      718.29      690.20     79.76 o 
 -12   0  14      556.02      360.73     55.31 o 
 -10   0  14       12.84       52.11     48.50 o 
  -8   0  14      634.91      673.76     59.32 o 
  -6   0  14     6789.66     7164.91    214.43 o 
  -4   0  14     3265.61     3556.80    135.88 o 
  -2   0  14      197.85      204.81     52.51 o 
   0   0  14      924.43      829.68     83.77 o 
   2   0  14     3109.35     2916.30    143.49 o 
   4   0  14      903.16     1037.71     67.31 o 
   6   0  14       53.93       82.27    116.24 o 
   8   0  14       26.92       13.14     42.53 o 
  10   0  14      865.86     1067.32    123.25 o 
  12   0  14     1919.04     2596.61    157.92 o 
  14   0  14     3442.74     3224.28    131.79 o 
  16   0  14      246.25      255.04    116.44 o 
 -17   1  14      595.68      658.37     72.22 o 
 -15   1  14       12.72       76.77    102.61 o 
 -13   1  14      341.41      411.56     56.92 o 
 -11   1  14        6.71      -29.94     29.94 o 
  -9   1  14     1066.19      961.46     49.76 o 
  -7   1  14     1289.78     1248.20     55.34 o 
  -5   1  14     5344.10     5735.58    137.54 o 
  -3   1  14      128.16      126.65     43.08 o 
  -1   1  14      215.89      309.24     61.73 o 
   1   1  14     2949.36     3375.91    114.27 o 
   3   1  14     3145.89     3256.99    122.01 o 
   5   1  14      217.08      251.85     33.31 o 
   7   1  14     4626.12     4871.97    110.56 o 
   9   1  14       26.47       26.17     31.12 o 
  11   1  14       17.74      197.22     68.68 o 
  13   1  14     1805.30     1795.05     73.18 o 
  15   1  14      798.64      740.94     56.38 o 
 -18   2  14      262.97      305.25     70.63 o 
 -16   2  14        0.82      -21.32     44.82 o 
 -14   2  14      171.80      123.96     49.79 o 
 -12   2  14       49.83       60.62     57.92 o 
 -10   2  14     2136.91     2280.82     73.89 o 
  -8   2  14     1178.27     1108.05     54.18 o 
  -6   2  14     1125.77     1173.95     59.85 o 
  -4   2  14      875.54      796.70     48.91 o 
  -2   2  14       41.29       13.99     26.51 o 
   0   2  14      399.62      334.67     57.15 o 
   2   2  14     3025.83     2982.85     81.63 o 
   4   2  14        4.42      -11.64     29.56 o 
   6   2  14     4131.14     4129.28    101.87 o 
   8   2  14     1791.69     1936.25    167.77 o 
  10   2  14       96.58       92.36     47.90 o 
  12   2  14        1.13       31.90     33.79 o 
  14   2  14      541.25      458.09     57.97 o 
  16   2  14       13.31      -46.23     54.94 o 
 -17   3  14       21.76      -60.37     60.37 o 
 -15   3  14      252.60       96.55     48.41 o 
 -13   3  14      262.10      243.07     55.31 o 
 -11   3  14      609.69      534.92     50.84 o 
  -9   3  14     2433.78     2532.84     77.86 o 
  -7   3  14      897.32      936.82     51.99 o 
  -5   3  14      317.89      395.02     39.04 o 
  -3   3  14     2553.84     2614.70    147.42 o 
  -1   3  14       90.95       97.36     33.05 o 
   1   3  14        0.38       37.16     19.55 o 
   3   3  14       18.37      -12.89     37.03 o 
   5   3  14      451.58      372.66     72.44 o 
   7   3  14       16.91       22.24     47.47 o 
   9   3  14      401.12      272.46     42.25 o 
  11   3  14     1020.87      933.34    106.44 o 
  13   3  14      179.30      318.97    137.44 o 
  15   3  14      131.79       92.01     59.79 o 
 -16   4  14      298.05      159.64     83.15 o 
 -14   4  14      492.31      485.62     52.17 o 
 -12   4  14      129.20       95.09     51.55 o 
 -10   4  14        4.84      -16.85     31.42 o 
  -8   4  14      504.99      506.71     72.80 o 
  -6   4  14      179.74      166.44     55.65 o 
  -4   4  14     1931.22     1949.96    123.34 o 
  -2   4  14      462.65      498.29     40.73 o 
   0   4  14     1454.10     1535.98     61.28 o 
   2   4  14      338.59      330.75     49.64 o 
   4   4  14      116.07      120.25     26.03 o 
   6   4  14        5.54       60.33     46.15 o 
   8   4  14      639.70      706.06     77.71 o 
  10   4  14       72.15       80.07     37.37 o 
  12   4  14      385.28      402.44     56.21 o 
  14   4  14      153.71      186.78     97.68 o 
 -13   5  14       19.79       69.63    113.83 o 
 -11   5  14     1314.13     1171.08     85.85 o 
  -9   5  14      152.76       58.14     36.83 o 
  -7   5  14       15.00      -31.30     35.38 o 
  -5   5  14      629.69      519.70     67.75 o 
  -3   5  14     1267.80     1125.45     89.20 o 
  -1   5  14        9.72       28.46     84.17 o 
   1   5  14      684.91      736.47    105.14 o 
   3   5  14        5.90      -14.03     91.99 o 
   5   5  14      240.67      255.17     75.02 o 
   7   5  14     2067.69     2059.17    116.60 o 
   9   5  14     1338.93     1079.41    118.78 o 
  11   5  14        1.46       21.11     85.30 o 
 -12   6  14      490.87      592.00     81.82 o 
 -10   6  14     1735.97     1860.96    148.71 o 
  -8   6  14      554.38      544.94    112.63 o 
  -6   6  14      278.59      297.32     84.13 o 
  -4   6  14      169.21      105.57    148.70 o 
  -2   6  14       15.14      -17.68    133.67 o 
   0   6  14      525.40      514.02     89.64 o 
   2   6  14     1849.18     1793.60    143.92 o 
   4   6  14       47.93       10.37     78.96 o 
   6   6  14      790.15      675.30    306.02 o 
   8   6  14     1865.18     1765.47    317.84 o 
  10   6  14      256.34       19.30     79.88 o 
  -9   7  14      802.21      606.43    140.28 o 
  -7   7  14       39.46      -60.45    154.51 o 
  -5   7  14      108.18       61.26     84.61 o 
  -3   7  14       28.89       26.47     84.13 o 
  -1   7  14      173.28      -42.18     80.15 o 
   1   7  14     2302.67     2053.25    175.15 o 
   3   7  14      578.12      653.37    120.92 o 
   5   7  14      162.59       47.82     97.80 o 
   7   7  14      836.04      832.38    239.69 o 
  -2   8  14       17.03      -72.80    126.79 o 
   0   8  14        5.13     -129.49    129.49 o 
 -17   1  15       68.90        1.78     79.96 o 
 -15   1  15      605.21      585.00     67.15 o 
 -13   1  15      891.27      828.57     59.38 o 
 -11   1  15      342.76      268.51     62.13 o 
  -9   1  15       14.58      -26.01     33.87 o 
  -7   1  15      249.98      253.34     43.69 o 
  -5   1  15      101.65      230.64     59.72 o 
  -3   1  15      422.64      476.16     40.45 o 
  -1   1  15      187.75      179.02     38.26 o 
   1   1  15       38.18       45.01     42.01 o 
   3   1  15      298.77      307.98     47.44 o 
   5   1  15      175.56      195.73     30.96 o 
   7   1  15      889.31      748.92     48.10 o 
   9   1  15      271.05      266.00     41.03 o 
  11   1  15       85.91       36.19     42.17 o 
  13   1  15        6.21       39.21     39.76 o 
  15   1  15      160.37       14.29     62.89 o 
 -16   2  15      399.54      456.64     98.84 o 
 -14   2  15       35.17       43.96     92.19 o 
 -12   2  15      698.82      590.12     57.30 o 
 -10   2  15      425.85      446.97     71.53 o 
  -8   2  15      945.27      905.40     55.45 o 
  -6   2  15     1629.99     1532.86    130.88 o 
  -4   2  15      320.51      291.29     39.00 o 
  -2   2  15       65.22      107.78     33.12 o 
   0   2  15      325.75      322.73     53.45 o 
   2   2  15       23.02       -8.66     39.99 o 
   4   2  15     3778.90     4071.45    114.97 o 
   6   2  15     3171.57     3403.70     94.48 o 
   8   2  15        9.92      -30.55     30.55 o 
  10   2  15      186.87      158.38     37.92 o 
  12   2  15      102.86       38.47     44.04 o 
  14   2  15        0.10       64.37     50.90 o 
 -15   3  15      113.94      110.36     50.70 o 
 -13   3  15      218.45      219.71     36.80 o 
 -11   3  15      618.55      654.20     70.40 o 
  -9   3  15       79.56       81.25     39.82 o 
  -7   3  15     3439.53     3593.23    104.60 o 
  -5   3  15      354.30      349.31     43.38 o 
  -3   3  15      254.37      332.14     61.53 o 
  -1   3  15     1307.66     1397.60     75.49 o 
   1   3  15      748.23      799.93     52.85 o 
   3   3  15     1157.18     1184.61     61.50 o 
   5   3  15     5829.25     6028.10    202.71 o 
   7   3  15     1115.94     1191.02     57.96 o 
   9   3  15      564.05      428.92     69.14 o 
  11   3  15      247.38      259.74     50.58 o 
  13   3  15      544.39      545.18    112.23 o 
 -14   4  15        4.46      -14.72     73.47 o 
 -12   4  15        4.09      -40.31     40.31 o 
 -10   4  15      139.68      108.73     42.90 o 
  -8   4  15     1094.29      924.73     51.87 o 
  -6   4  15      712.29      680.63     39.70 o 
  -4   4  15     1222.02     1241.10     63.41 o 
  -2   4  15     1287.66     1319.11     59.07 o 
   0   4  15      581.67      702.83     41.40 o 
   2   4  15      449.81      382.69     26.89 o 
   4   4  15      588.39      523.72     33.62 o 
   6   4  15      790.40      612.05     64.90 o 
   8   4  15      673.91      536.64     84.88 o 
  10   4  15      281.15      239.28     56.31 o 
  12   4  15      507.03      430.31     93.53 o 
 -13   5  15      196.93      122.85    113.23 o 
 -11   5  15        4.57      118.97     56.29 o 
  -9   5  15       64.10      101.94     55.91 o 
  -7   5  15     1500.98     1546.56     65.32 o 
  -5   5  15       31.83       83.05     61.66 o 
  -3   5  15      936.94      890.34    101.42 o 
  -1   5  15      210.44      208.72     77.07 o 
   1   5  15     1780.87     1767.24    133.26 o 
   3   5  15      216.09      242.24     97.38 o 
   5   5  15     1062.89     1157.74    120.03 o 
   7   5  15      360.83      329.60     88.58 o 
   9   5  15     1084.68     1076.25    189.58 o 
  11   5  15      365.67      191.71     91.87 o 
 -10   6  15      539.02      439.47    101.96 o 
  -8   6  15       28.05       63.96     98.32 o 
  -6   6  15      122.49      156.30    112.23 o 
  -4   6  15      875.12     1320.67    202.41 o 
  -2   6  15       27.17       63.73     82.60 o 
   0   6  15      157.41      117.22     86.26 o 
   2   6  15     1933.81     1788.76    163.80 o 
   4   6  15        6.80        7.62     87.54 o 
   6   6  15       48.33      169.41     89.58 o 
   8   6  15      884.53      712.01    121.37 o 
  -7   7  15      204.89      176.99    224.05 o 
  -5   7  15        3.76       69.12    110.59 o 
  -3   7  15       49.28      146.12     97.45 o 
  -1   7  15     2923.68     2586.25    296.20 o 
   1   7  15       67.51      215.64    163.53 o 
   3   7  15        8.03      -42.57     88.42 o 
   5   7  15       78.39        8.27    105.43 o 
 -16   0  16     2427.32     3189.26    278.96 o 
 -14   0  16      748.53      697.01    100.20 o 
 -12   0  16      132.66      201.21     80.96 o 
 -10   0  16      168.30       67.74     60.52 o 
  -8   0  16     1464.61     1521.08     98.60 o 
  -6   0  16     2417.91     2768.00    133.07 o 
  -4   0  16    13671.93    15303.38    422.86 o 
  -2   0  16     1336.30     1159.95     99.00 o 
   0   0  16       61.84       20.04     68.14 o 
   2   0  16      238.60      252.51     68.54 o 
   4   0  16     8475.59     9606.81    292.19 o 
   6   0  16     1323.71     1486.04     95.89 o 
   8   0  16     3769.89     3958.57    154.30 o 
  10   0  16      210.14      125.64     59.96 o 
  12   0  16       61.34      -40.41     48.10 o 
  14   0  16      775.04      557.53    155.51 o 
 -15   1  16       48.53      -68.57     83.97 o 
 -13   1  16       23.91      -10.60     55.21 o 
 -11   1  16      206.46      284.17     56.31 o 
  -9   1  16      288.16      241.74     41.24 o 
  -7   1  16      379.47      311.35     43.99 o 
  -5   1  16     3433.72     3442.18    240.69 o 
  -3   1  16     1096.79     1065.60     58.12 o 
  -1   1  16        2.10      -47.90     47.90 o 
   1   1  16      753.06      680.69     62.35 o 
   3   1  16     1363.38     1263.96     67.21 o 
   5   1  16       22.76      -47.30     47.38 o 
   7   1  16     6535.76     6879.79    175.10 o 
   9   1  16      346.88      268.38     43.06 o 
  11   1  16       17.67      -22.93     36.13 o 
  13   1  16       17.83       32.40     47.15 o 
 -16   2  16       39.22       54.44     65.39 o 
 -14   2  16       93.22       53.69     99.80 o 
 -12   2  16        2.22      -50.66     50.66 o 
 -10   2  16       14.46       29.73     47.98 o 
  -8   2  16     2323.67     2250.27    115.98 o 
  -6   2  16       81.57      172.57     37.25 o 
  -4   2  16      107.74      129.27     34.13 o 
  -2   2  16      381.74      362.85     44.05 o 
   0   2  16       25.42        5.52     51.37 o 
   2   2  16      310.02      368.15     77.00 o 
   4   2  16     3616.87     3756.70    122.99 o 
   6   2  16       52.39        7.77     50.16 o 
   8   2  16      199.34      195.78     43.11 o 
  10   2  16       95.90       43.99     44.28 o 
  12   2  16       57.65       79.86     59.87 o 
 -15   3  16       34.01       17.28     66.85 o 
 -13   3  16      331.61      343.40     57.55 o 
 -11   3  16        0.76      -43.06     43.06 o 
  -9   3  16      443.52      419.84     55.02 o 
  -7   3  16      740.62      743.99     64.19 o 
  -5   3  16       99.57       76.22     41.65 o 
  -3   3  16      908.80      877.97     54.09 o 
  -1   3  16     1203.76     1211.42     63.67 o 
   1   3  16        2.93      -21.45     21.45 o 
   3   3  16       85.90       60.65     30.68 o 
   5   3  16      655.08      497.76     66.12 o 
   7   3  16       31.07       13.16     38.50 o 
   9   3  16       10.63       14.20     43.53 o 
  11   3  16      187.48       72.41     57.38 o 
 -14   4  16      420.78      256.56    138.28 o 
 -12   4  16       11.85       35.88     59.52 o 
 -10   4  16       14.01       -3.15     39.74 o 
  -8   4  16      253.95      225.46     48.48 o 
  -6   4  16        3.51       -9.36     36.53 o 
  -4   4  16      465.41      517.36     45.61 o 
  -2   4  16     1501.91     1631.51    101.20 o 
   0   4  16        4.70        8.62     39.88 o 
   2   4  16        9.30      -21.06     22.53 o 
   4   4  16       34.81       40.77     57.79 o 
   6   4  16       28.06       28.52     49.23 o 
   8   4  16        2.77      -54.25     81.67 o 
  10   4  16      340.42      385.03    106.66 o 
 -11   5  16      652.78      439.51     72.42 o 
  -9   5  16      212.61      216.85     41.18 o 
  -7   5  16       75.36      125.76    136.49 o 
  -5   5  16       31.11       36.47     96.19 o 
  -3   5  16       96.76      144.35    154.31 o 
  -1   5  16       51.48       82.55     74.03 o 
   1   5  16      943.13      942.73     95.38 o 
   3   5  16      461.07      556.08     91.58 o 
   5   5  16       23.75      -64.04    178.56 o 
   7   5  16      267.95      184.81     90.21 o 
   9   5  16      334.49      348.34    205.22 o 
  -8   6  16      831.76      837.36    115.58 o 
  -6   6  16       88.73      420.85    153.11 o 
  -4   6  16      327.22      189.07    107.00 o 
  -2   6  16      797.27      780.27    182.97 o 
   0   6  16      226.01      150.31    121.85 o 
   2   6  16     1784.24     1891.40    168.84 o 
   4   6  16     1228.23     1461.88    156.00 o 
   6   6  16       40.40      165.01    116.13 o 
  -3   7  16      100.11      114.58    124.84 o 
  -1   7  16        0.63      197.97    127.20 o 
   1   7  16      869.10     1028.95    147.47 o 
 -15   1  17        0.29      -87.72    109.82 o 
 -13   1  17      190.94      171.55    132.67 o 
 -11   1  17      112.41      190.01     89.13 o 
  -9   1  17      246.09      238.85     51.01 o 
  -7   1  17       19.94       29.75     41.18 o 
  -5   1  17      192.03      114.70     89.78 o 
  -3   1  17      292.52      192.65     48.06 o 
  -1   1  17      192.44       85.65     62.33 o 
   1   1  17       14.74       -0.92     43.75 o 
   3   1  17      335.44      318.97     50.42 o 
   5   1  17      324.84      307.85    102.04 o 
   7   1  17     1303.25     1152.06     97.48 o 
   9   1  17       38.95      -19.44     47.56 o 
  11   1  17       24.70       42.47     33.48 o 
 -14   2  17      344.37      259.94     94.56 o 
 -12   2  17      543.11      626.12    104.53 o 
 -10   2  17      265.16      210.68     71.06 o 
  -8   2  17      114.11       82.56     55.63 o 
  -6   2  17      273.54      228.86     55.13 o 
  -4   2  17       24.38      -23.40     54.79 o 
  -2   2  17      997.65     1102.18     83.76 o 
   0   2  17      754.03      698.50     72.79 o 
   2   2  17        9.03       58.37     39.98 o 
   4   2  17     1218.57     1359.70     81.12 o 
   6   2  17     5214.93     5240.78    207.98 o 
   8   2  17      444.74      438.64     63.87 o 
  10   2  17        0.91      -19.78     33.54 o 
  12   2  17       78.12      -24.21     66.82 o 
 -13   3  17      399.54      476.27     76.25 o 
 -11   3  17      211.40      209.98     54.81 o 
  -9   3  17      265.59      187.18     54.79 o 
  -7   3  17      111.75      100.30     52.96 o 
  -5   3  17     1852.80     2152.56    119.08 o 
  -3   3  17       62.10      -93.90    135.88 o 
  -1   3  17     1219.64     1316.01    162.81 o 
   1   3  17      501.33      514.09     38.28 o 
   3   3  17      586.26      624.41     61.02 o 
   5   3  17      857.88      784.56     64.90 o 
   7   3  17     1072.15     1080.39     88.72 o 
   9   3  17       42.79       12.25     51.28 o 
  11   3  17      405.84      344.61    106.22 o 
 -12   4  17       10.79      104.88     63.49 o 
 -10   4  17       36.07        5.28     44.45 o 
  -8   4  17       88.47       37.30     58.77 o 
  -6   4  17     1504.66     1639.73     91.44 o 
  -4   4  17      210.24      194.94     59.46 o 
  -2   4  17      799.79      684.26    191.19 o 
   0   4  17       28.17       -8.38     41.55 o 
   2   4  17      601.85      535.52     39.90 o 
   4   4  17        8.71        9.74     54.29 o 
   6   4  17     1411.31     1149.57     82.24 o 
   8   4  17        3.43       48.91     86.25 o 
  10   4  17      892.28      946.91    122.46 o 
  -9   5  17       18.53       78.50     85.79 o 
  -7   5  17      454.55      538.44    140.68 o 
  -5   5  17     1334.06     1471.51    225.66 o 
  -3   5  17       28.27       65.48    154.11 o 
  -1   5  17        3.80      125.90     80.24 o 
   1   5  17      132.61      152.18     76.01 o 
   3   5  17      773.16      515.40    120.11 o 
   5   5  17      105.07     -185.17    185.17 o 
   7   5  17       23.35       81.15    108.53 o 
  -6   6  17      254.73      215.64    116.37 o 
  -4   6  17        0.20       44.09    100.20 o 
  -2   6  17      105.66      221.68     88.77 o 
   0   6  17       58.66      -13.93     38.02 o 
   2   6  17        2.87       81.82    107.24 o 
   4   6  17       37.53      -64.39     64.39 o 
 -14   0  18       38.77      -36.07     92.19 o 
 -12   0  18       87.15      119.84    127.46 o 
  -8   0  18      233.61      256.52    103.41 o 
  -6   0  18       48.79      107.82     68.54 o 
  -4   0  18     2971.04     3217.71    172.35 o 
  -2   0  18     1319.78     1320.67    170.34 o 
   0   0  18     1762.55     2014.88    198.80 o 
   2   0  18     1559.81     1560.76    210.03 o 
   4   0  18        3.26      -59.81     72.96 o 
   6   0  18      154.78      117.52     84.69 o 
   8   0  18     2018.29     2002.12    154.87 o 
  10   0  18      721.71      590.49     93.29 o 
 -13   1  18       15.42      -90.38     90.38 o 
 -11   1  18       20.53      -75.76     75.76 o 
  -9   1  18       29.54       24.39     60.89 o 
  -7   1  18      380.87      375.59     55.26 o 
  -5   1  18       68.34       -9.31     55.08 o 
  -3   1  18     2680.94     3029.48    137.84 o 
  -1   1  18      447.09      327.21     83.21 o 
   1   1  18      227.77       80.09     88.38 o 
   3   1  18      660.95      716.96     73.26 o 
   5   1  18      303.81      238.67     56.12 o 
   7   1  18       75.72       46.70     52.40 o 
   9   1  18     1470.70     1542.89     84.06 o 
  11   1  18       44.75       21.15     69.04 o 
 -12   2  18        8.14       39.92     97.12 o 
 -10   2  18        9.44      -84.21    200.41 o 
  -8   2  18      248.15      221.63     82.57 o 
  -6   2  18      808.75      758.34     90.58 o 
  -4   2  18       69.14       25.83     65.93 o 
  -2   2  18      176.37      260.39     65.90 o 
   0   2  18      449.15      387.58     67.34 o 
   2   2  18      563.01      568.07     64.74 o 
   4   2  18     1060.73     1071.42     76.83 o 
   6   2  18      495.16      678.09     85.04 o 
   8   2  18      611.39      582.89     84.06 o 
  10   2  18      195.02      103.58     93.28 o 
 -11   3  18        0.07       48.36     58.62 o 
  -9   3  18       14.65      320.02    205.62 o 
  -7   3  18       13.37      -29.26     91.99 o 
  -5   3  18       80.58        6.58     58.12 o 
  -3   3  18       37.15      -11.19     46.27 o 
  -1   3  18      923.26      827.39     60.77 o 
   1   3  18      544.37      606.13     45.28 o 
   3   3  18       17.97      -31.78     50.58 o 
   5   3  18     1097.23     1014.71    114.82 o 
   7   3  18      122.54       95.83     75.95 o 
   9   3  18        1.29       15.84    136.75 o 
 -10   4  18        0.19       -0.13     51.29 o 
  -8   4  18      113.67      156.17     55.06 o 
  -6   4  18       78.40       69.46     45.88 o 
  -4   4  18      753.43      528.27    171.55 o 
  -2   4  18      480.29      397.60    163.93 o 
   0   4  18      535.29      401.26     91.93 o 
   2   4  18        0.59      -36.43     72.92 o 
   4   4  18       10.51      -55.71    136.28 o 
   8   4  18       36.59      109.78     98.11 o 
  -7   5  18      237.34      155.59    117.30 o 
  -5   5  18       13.56      -86.15     86.15 o 
  -3   5  18       17.49      183.16     90.58 o 
  -1   5  18        9.53       45.65    162.73 o 
   1   5  18       66.67      166.74    128.06 o 
   3   5  18     1468.72     1494.61    158.08 o 
   5   5  18      261.46       23.65    147.50 o 
 -11   1  19      299.89      231.38     89.84 o 
  -9   1  19      120.21       95.95    118.24 o 
  -7   1  19        6.40       18.74     54.67 o 
  -5   1  19       32.85      106.12     61.93 o 
  -3   1  19        3.20       33.94     68.40 o 
  -1   1  19       82.61      155.51    132.67 o 
   1   1  19       40.42       33.29     59.92 o 
   3   1  19        0.96      -12.38     54.21 o 
   5   1  19      386.58      313.14     91.71 o 
   7   1  19      542.84      262.42     75.27 o 
   9   1  19      264.89      131.52    102.04 o 
 -10   2  19      500.01      483.04    101.45 o 
  -8   2  19      624.31      514.61     76.68 o 
  -6   2  19      115.73      -23.99     63.93 o 
  -4   2  19      193.90      239.83     71.98 o 
  -2   2  19       26.59       44.94    115.83 o 
   0   2  19      999.89     1306.14     93.35 o 
   2   2  19      332.91      172.61     95.92 o 
   4   2  19        2.64       96.24    100.38 o 
   6   2  19      426.39      365.66    127.66 o 
   8   2  19     1085.27     1144.83    105.00 o 
  -9   3  19      175.98      237.51     91.68 o 
  -7   3  19       85.41      160.32     65.10 o 
  -5   3  19      588.43      578.75     82.40 o 
  -3   3  19      201.90      124.55     61.94 o 
  -1   3  19      603.02      566.65    112.83 o 
   1   3  19      920.99      971.35    124.91 o 
   3   3  19      459.02      646.26    207.02 o 
   5   3  19       10.68      -41.42     49.56 o 
   7   3  19      845.70      886.91     82.47 o 
  -8   4  19      123.11       75.51    112.22 o 
  -6   4  19      225.42      227.13    125.65 o 
  -4   4  19      564.80      562.38    125.59 o 
  -2   4  19        2.10        0.76    133.87 o 
   0   4  19      333.74      224.77    116.19 o 
   2   4  19      156.78      101.73     94.62 o 
   4   4  19       33.42      -87.88     87.88 o 
  -3   5  19      641.77      893.64    201.41 o 
  -1   5  19       52.12      -90.79     90.79 o 
   1   5  19      214.10       42.22     94.09 o 
 -10   0  20      736.88      790.00    195.60 o 
  -8   0  20      545.23      723.87    183.97 o 
  -6   0  20      126.16     -148.70    148.70 o 
  -4   0  20       96.11       36.07     92.19 o 
  -2   0  20     1007.18     1447.73    221.65 o 
   0   0  20     2408.22     2539.54    268.14 o 
   2   0  20      377.14      360.73    127.46 o 
   4   0  20        2.47      -80.97     80.97 o 
   6   0  20      172.75      152.31    120.24 o 
  -7   1  20        1.16      -50.36     63.54 o 
  -5   1  20      129.24      -14.09    118.24 o 
  -3   1  20        2.52      -14.39     88.18 o 
  -1   1  20     1678.93     1655.83    123.20 o 
   1   1  20      114.05      208.42    117.04 o 
   3   1  20      517.86      458.72    126.12 o 
   5   1  20       10.35      -44.28     85.91 o 
   7   1  20       92.89      113.69     96.37 o 
  -8   2  20       31.53       67.74    159.52 o 
  -6   2  20       17.87      -85.67     85.67 o 
  -4   2  20      131.32      141.53     68.75 o 
  -2   2  20      453.40      392.23     78.79 o 
   0   2  20      382.75      383.39    144.69 o 
   2   2  20       56.40      -12.02    117.04 o 
   4   2  20        1.22        1.58     97.46 o 
   6   2  20      116.96      179.21     95.49 o 
  -7   3  20       98.72      110.98    120.64 o 
  -5   3  20       91.16       15.71    113.83 o 
  -3   3  20       50.05      -81.99    156.12 o 
  -1   3  20        0.51     -147.90    175.56 o 
   1   3  20      141.86       97.86    138.08 o 
   3   3  20       32.50       63.71    107.82 o 
  -2   4  20        1.67      183.57    179.96 o 
   0   4  20      198.40       98.15     97.70 o 
  -7   1  21       61.99      236.86    120.44 o 
  -5   1  21       94.92      190.37    106.61 o 
  -3   1  21       14.41      220.08    140.28 o 
  -1   1  21        0.20       13.03    158.92 o 
   1   1  21      139.39      297.64    107.95 o 
   3   1  21      153.51     -107.62    134.27 o 
  -4   2  21       32.19      -34.95     84.63 o 
  -2   2  21        7.14      149.59     81.32 o 
   0   2  21     1045.78     1328.54    143.83 o 
   2   2  21     1255.07     1327.45    245.50 o 
                                                 
